# Supplementary material for: One-carbon metabolizing enzyme ALDH1L1 influences mitochondrial metabolism through 5-aminoimidazole-4-carboxamide ribonucleotide accumulation and serine depletion, contributing to tumor suppression
Source: Sci Rep. 2023 Aug 18;13:13486. doi: 10.1038/s41598-023-38142-5 (PMC10439146; doi:10.1038/s41598-023-38142-5)
Supplement: Supplementary file 2 — Supplementary Information 2. [file 41598_2023_38142_MOESM2_ESM.xlsx]

## Sheet: Sample information
Sample information
Sample name	Sample amount (×106 cells)	cluster name	dilution ratio (Cation) §	dilution ratio (Anion) §
L1-1	1.979	ALDH1L1	1	1
L1-2	1.979		1	1
L1-3	1.979		1	1
C-1	1.986	Empty	1	1
C-2	1.986		1	1
C-3	1.986		1	1
§ dilution ratio at measurement

## Sheet: Candidate compounds
Candidate compounds
ID	HMT DB †				m/z	MT/RT	Relative Area										Comparative Analysis
	Compound name	Pathway Label	PubChem CID	HMDB ID			ALDH1L1			empty			ALDH1L1		empty		ALDH1L1 vs empty
							L1-1	L1-2	L1-3	C-1	C-2	C-3	Mean	S.D.	Mean	S.D.	Ratio ¶	p-value ||
C_0037	1-Aminocyclopentanecarboxylic acid	1-Aminocyclopentanecarboxylic acid	2901		130.087	9.16989	0.00818225	0.00826981	0.00734981	0.00752356	0.00764562	0.00743184	0.00793396	0.00050778	0.00753368	0.000107251	1.05313	0.30403
C_0011	1-Aminocyclopropane-1-carboxylic acid Homoserinelactone	1-Aminocyclopropane-1-carboxylic acid Homoserinelactone	535 73508		102.056	6.74359	0.0069927	0.00744867	0.00633695	0.00821461	0.00617948	0.00604567	0.0069261	0.000558843	0.00681325	0.00121545	1.01656	0.89368
C_0057	1-Methyl-4-imidazoleacetic acid	MIA	75810	HMDB0002820	141.065	7.8591	0.00201106	0.00255852	0.00203992	0.00214899	N.D.	0.00206758	0.00220317	0.000308084	0.00210829	5.75612e-05	1.045	0.65066
C_0125	1-Methyladenosine	1-Methyladenosine	27476	HMDB0003331	282.12	9.52543	0.000874087	0.000866526	0.000708391	0.00105553	0.000654863	0.000914916	0.000816335	9.35587e-05	0.000875104	0.00020328	0.932843	0.68201
C_0076	1-Methylhistidine 3-Methylhistidine	1-Methylhistidine 3-Methylhistidine	92105 64969	HMDB0000001 HMDB0000479	170.094	7.12604	0.0294911	0.0315104	0.0306983	0.0307769	0.0311852	0.0318183	0.0305666	0.00101607	0.0312601	0.000524735	0.977815	0.37077
C_0053	1-Methylnicotinamide	1-Methylnicotinamide	457	HMDB0000699	137.072	6.98539	0.0288777	0.0316466	0.0301238	0.0339329	0.0341509	0.0318056	0.0302161	0.00138671	0.0332965	0.00129575	0.907486	0.048509	*
C_0022	1-Pyrroline 5-carboxylic acid	P5C	440162	HMDB0001301	114.056	10.6479	0.0539787	0.0759734	0.0753878	0.0556482	0.0837703	0.0833147	0.0684466	0.012533	0.0742444	0.0161064	0.921909	0.64993
A_0060	10-Hydroxydecanoic acid	10-Hydroxydecanoic acid	74300		187.134	7.93398	N.D.	N.D.	N.D.	N.D.	N.D.	N.D.	N.A.	N.A.	N.A.	N.A.	N.A.	N.A.
C_0058	1H-Imidazole-4-propionic acid	1H-Imidazole-4-propionic acid	10105257		141.065	7.73105	0.00235938	0.00270978	0.00265494	N.D.	0.00263196	0.00204848	0.0025747	0.000188481	0.00234022	0.000412586	1.1002	0.56497
C_0108	2'-Deoxycytidine	dCyt	13711	HMDB0000014	228.1	9.02052	0.000733883	0.000626665	0.000570366	0.000918587	0.000827963	0.000804532	0.000643638	8.30693e-05	0.000850361	6.02359e-05	0.7569	0.029166	*
A_0088	2,3-Diphosphoglyceric acid	Diphosphoglycerate	186004	HMDB0001294	264.952	19.021	0.0610155	0.0716715	0.0715576	0.0610004	0.0750439	0.0723599	0.0680815	0.00611964	0.0694681	0.007455	0.98004	0.81606
C_0013	2-Aminoisobutyric acid 2-Aminobutyric acid	2-Aminoisobutyric acid 2-Aminobutyric acid	6119 6657	HMDB0001906 HMDB0000452	104.071	9.23161	0.0818071	0.077566	0.0792829	0.0828835	0.0906839	0.0832468	0.079552	0.00213334	0.0856047	0.00440242	0.929294	0.12493
A_0080	2-Deoxyglucose 6-phosphate	2-Deoxyglucose 6-phosphate	440992		243.028	10.5589	0.00318476	0.00340703	0.00327491	0.0032877	0.00296135	0.00317671	0.0032889	0.000111792	0.00314192	0.000165936	1.04678	0.28109
A_0031	2-Hydroxyglutaric acid	2-Hydroxyglutaric acid	43	HMDB0000606,HMDB0000694	147.03	17.3348	0.0336594	0.0375976	0.0375705	0.032415	0.038956	0.0396575	0.0362758	0.00226596	0.0370095	0.00399437	0.980176	0.79909
A_0016	2-Hydroxyvaleric acid	2-Hydroxyvaleric acid	98009	HMDB0001863	117.056	9.41459	0.00424791	0.00534659	0.00624956	0.00409252	0.00481378	0.00582681	0.00528135	0.00100242	0.00491104	0.000871223	1.0754	0.65484
A_0030	2-Oxoglutaric acid	2-OG	51	HMDB0000208	145.014	21.8508	0.159959	0.202132	0.21423	0.156979	0.209248	0.221251	0.192107	0.0284907	0.195826	0.0341737	0.981009	0.89211
A_0012	2-Oxoisovaleric acid	2-KIV	49	HMDB0000019	115.04	10.4642	0.0496009	0.0482863	0.0521284	0.0440169	0.0510435	0.054231	0.0500052	0.00195271	0.0497638	0.0052259	1.00485	0.94574
A_0055	2-Phosphoglyceric acid	2-PG	439278	HMDB0003391	184.986	19.872	0.0056116	0.00543635	0.00408213	0.00672376	0.00551439	0.004172	0.00504336	0.000837051	0.00547005	0.00127646	0.921996	0.65736
A_0130	3',5'-ADP	3',5'-ADP	159296	HMDB0000061	426.023	13.7659	N.D.	0.000545699	0.000797414	0.000685674	0.000799253	0.00056959	0.000671557	0.000177989	0.000684839	0.000114834	0.980605	0.9361
A_0099	3'-CMP 2'-CMP	3'-CMP 2'-CMP	66535 101544	HMDB0011692	322.045	10.0738	0.00120315	0.00120718	0.00121762	0.000836338	0.000703342	0.00108522	0.00120932	7.46802e-06	0.000874966	0.000193847	1.38213	0.095937
A_0156	3'-Dephospho CoA	Dephospho-CoA	444485	HMDB0001373	686.143	8.27173	0.000467634	0.000948691	0.00101016	N.D.	0.000805647	0.00134803	0.000808828	0.000297077	0.00107684	0.000383523	0.751113	0.49909
C_0012	3-Aminoisobutyric acid	3-Aminoisobutyric acid	64956	HMDB0003911	104.071	7.47771	0.0126929	0.0144803	0.020387	0.0140021	0.0189076	0.0170247	0.0158534	0.00402667	0.0166448	0.0024747	0.952454	0.78897
A_0036	3-Hydroxy-3-methylglutaric acid	3-Hydroxy-3-methylglutaric acid	1662		161.046	15.8511	0.0204536	0.0220963	0.0221684	0.0180405	0.0191537	0.0198057	0.0215728	0.000969907	0.019	0.000892635	1.13541	0.028063	*
A_0007	3-Hydroxybutyric acid	3-HBA	441	HMDB0000011,HMDB0000357,HMDB0000442	103.04	9.84098	0.00758201	0.00777531	0.0090009	0.00740328	0.00910874	0.00925234	0.00811941	0.000769487	0.00858812	0.00102861	0.945423	0.56428
A_0126	3-Methylcrotonyl CoA_divalent	3-Methylcrotonyl-CoA	9549326		423.57	10.2545	N.D.	0.000624682	0.000248956	0.000308246	N.D.	0.000498641	0.000436819	0.000265678	0.000403443	0.00013463	1.08273	0.89294
A_0056	3-Phosphoglyceric acid	3-PG	439183	HMDB0000807	184.986	20.3765	0.0354982	0.0302262	0.022603	0.0364353	0.0333028	0.0213027	0.0294424	0.00648322	0.0303469	0.00798761	0.970195	0.88663
A_0029	4-Acetamidobutanoic acid	4-Acetamidobutanoic acid	18189	HMDB0003681	144.067	8.72558	0.000771922	0.000898429	0.000777799	N.D.	0.000749014	N.D.	0.00081605	7.14026e-05	0.000749014	N.A.	1.0895	N.A.
A_0020	4-Methyl-2-oxovaleric acid 3-Methyl-2-oxovaleric acid	2-Oxoleucine 2K3MVA	70 47	HMDB0000695 HMDB0000491	129.056	9.85942	0.283566	0.283153	0.294676	0.268293	0.275405	0.304713	0.287132	0.00653669	0.282804	0.0193042	1.0153	0.74239
C_0130	5'-Deoxy-5'-methylthioadenosine	MTA	439176	HMDB0001173	298.098	9.63407	0.00789746	0.00842756	0.00870975	0.0112885	0.00841936	0.00593316	0.00834492	0.000412406	0.00854701	0.00267995	0.976356	0.90862
A_0106	5-Aminoimidazole-4-carboxamide ribotide	AICAR	65110	HMDB0001517	337.055	9.77319	0.00307275	0.00506028	0.00538274	0.000498113	0.00068416	0.000571589	0.00450526	0.00125102	0.000584621	9.37056e-05	7.70629	0.031694	*
C_0025	5-Aminovaleric acid	5-Aminovaleric acid	138	HMDB0003355	118.087	7.67764	0.0188619	0.0190787	0.0182943	0.0176975	0.0186886	0.0186422	0.018745	0.00040504	0.0183428	0.000559281	1.02193	0.37528
C_0071	5-Hydroxylysine	5-Hydroxylysine	3032849	HMDB0000450	163.107	6.81148	N.D.	0.000952963	0.0011996	N.D.	N.D.	0.000893689	0.00107628	0.000174396	0.000893689	N.A.	1.20431	N.A.
A_0018	5-Oxoproline	Oxoproline	7405	HMDB0000267	128.035	9.79781	0.205666	0.178791	0.18152	0.195253	0.192529	0.192216	0.188659	0.0147918	0.193333	0.00167019	0.975827	0.63991
A_0089	6-Phosphogluconic acid	6-PG	91493	HMDB0001316	275.018	15.0551	0.00794044	0.0148784	0.0158638	0.00865702	0.0169131	0.0177892	0.0128942	0.00431829	0.0144531	0.00503864	0.892141	0.70538
C_0112	7,8-Dihydrobiopterin	7,8-Dihydrobiopterin	119055	HMDB0000038	240.111	10.4148	0.000705404	0.00110423	0.00103315	0.0006152	0.000915556	0.000842742	0.000947595	0.000212733	0.000791166	0.00015668	1.19772	0.3678
C_0051	Adenine	Adenine	190	HMDB0000034	136.063	7.25806	0.0051788	0.00439962	0.00551692	0.00513861	0.0048343	0.00443873	0.00503178	0.000572977	0.00480388	0.000350932	1.04744	0.59451
C_0122	Adenosine	Adenosine	60961	HMDB0000050	268.105	9.44891	0.0344925	0.0328999	0.0378613	0.0252127	0.0276523	0.0335972	0.0350846	0.00253316	0.0288207	0.00431264	1.21734	0.11205
A_0128	Adenosine 5'-phosphosulfate	Adenosine 5'-phosphosulfate	10238	HMDB0001003	426.013	10.4162	0.00481075	0.00563291	0.0061628	0.00445381	0.00689732	0.00671517	0.00553548	0.000681271	0.0060221	0.00136123	0.919195	0.61907
A_0136	Adenylosuccinic acid	Succinyl AMP	447145	HMDB0000536	462.068	14.121	0.000754187	0.000954076	0.00101091	0.000435849	0.000536184	0.000459669	0.000906392	0.000134842	0.000477234	5.24232e-05	1.89926	0.020269	*
C_0096	ADMA	ADMA	123831	HMDB0001539	203.151	7.3025	0.00602879	0.00708347	0.00659676	0.0070432	0.00826086	0.00842105	0.00656968	0.000527861	0.00790837	0.000753529	0.830724	0.072579
A_0129	ADP	ADP	6022	HMDB0001341	426.023	11.1977	0.180425	0.186567	0.20021	0.206013	0.180601	0.191545	0.189067	0.0101264	0.19272	0.0127466	0.981049	0.71835
A_0149	ADP-glucose GDP-fucose	ADP-Glc GDP-fucose	16500 10918995	HMDB0006557 HMDB0001095	588.076	8.59814	0.0182918	0.0247422	0.0233702	0.0190113	0.0242352	0.0251309	0.0221348	0.00339803	0.0227925	0.00330506	0.971144	0.82191
A_0145	ADP-ribose	ADP-Rib	445794	HMDB0001178	558.065	8.79065	0.00611564	0.00647928	0.00819217	0.00681984	0.00915259	0.0100118	0.00692903	0.00110892	0.00866141	0.00165169	0.799989	0.21585
C_0009	Ala	Ala	602	HMDB0000161,HMDB0001310	90.056	8.59962	6.50946	6.99763	6.96347	6.36803	6.75965	6.80637	6.82352	0.272519	6.64469	0.240724	1.02691	0.44297
C_0003	Aminoacetone	Aminoacetone	215	HMDB0002134	74.0603	6.53997	0.0186472	0.0160102	0.0192646	0.0224043	0.0198357	0.0189288	0.017974	0.00172848	0.0203896	0.00180272	0.881529	0.16932
A_0109	AMP	AMP	6083	HMDB0000045	346.056	9.68818	0.0364549	0.0419452	0.0519187	0.0385853	0.0432236	0.0487289	0.0434396	0.00783946	0.0435126	0.00507798	0.998322	0.98995
C_0078	Arg	Arg	6322	HMDB0000517,HMDB0003416	175.12	6.76451	0.587126	0.550013	0.478318	0.591071	0.553342	0.496176	0.538486	0.0553124	0.546863	0.0477782	0.984681	0.85252
C_0131	Arg-Glu	Arg-Glu	0		304.163	7.1507	0.00213155	0.00203342	0.00165223	0.00214267	0.00158293	0.00170459	0.00193907	0.000253203	0.00181006	0.000294397	1.07127	0.59648
C_0129	Argininosuccinic acid	ArgSuccinate	16950	HMDB0000052	291.131	9.01562	0.047882	0.0536058	0.0495752	0.0497259	0.0524036	0.0537614	0.0503543	0.00294035	0.0519636	0.00205343	0.96903	0.48521
A_0081	Ascorbate 2-phosphate	Ascorbate 2-phosphate	131711663		254.991	13.7592	0.000848461	0.000866118	0.000818538	0.000746401	0.000826656	0.000900352	0.000844372	2.40519e-05	0.000824469	7.69989e-05	1.02414	0.70466
C_0046	Asn	Asn	236	HMDB0000168,HMDB0033780	133.061	10.0317	0.492376	0.522625	0.498522	0.444423	0.46035	0.465117	0.504508	0.0159883	0.45663	0.0108368	1.10485	0.01673	*
C_0050	Asp	Asp	424	HMDB0000191,HMDB0006483	134.046	11.111	7.32708	7.67206	7.21832	7.4733	7.57165	7.46743	7.40582	0.236895	7.50413	0.05855	0.9869	0.55061
A_0143	ATP	ATP	5957	HMDB0000538	505.989	12.1838	2.54083	2.79987	2.60716	2.4313	2.67838	2.83546	2.64929	0.134558	2.64838	0.203744	1.00034	0.99522
A_0059	Azelaic acid	Azelaic acid	2266	HMDB0000784	187.097	12.4144	N.D.	N.D.	N.D.	0.000881691	N.D.	N.D.	N.A.	N.A.	0.000881691	N.A.	<1	N.A.
C_0026	Betaine	Betaine	247	HMDB0000043	118.087	10.8455	0.104487	0.123967	0.114051	0.106375	0.110985	0.106092	0.114169	0.00974046	0.107817	0.00274669	1.05891	0.3771
C_0109	Butyrylcarnitine	Butyrylcarnitine	439829	HMDB0002013	232.156	9.16372	0.0809769	0.0779182	0.0746794	0.0766346	0.0843375	0.0781203	0.0778581	0.00314916	0.0796975	0.0040865	0.976921	0.57236
A_0103	cAMP	cAMP	6076	HMDB0000058	328.045	7.74398	0.00221776	0.00191713	0.00167706	0.00249287	0.00229454	0.0016678	0.00193732	0.000270915	0.00215174	0.000430674	0.900349	0.51291
C_0100	Carboxymethyllysine	Carboxymethyllysine	123800		205.119	8.80674	0.00182485	0.0023165	0.00238295	0.00213845	0.00249015	0.00236477	0.00217477	0.000304854	0.00233112	0.000178244	0.932926	0.4954
C_0070	Carnitine	Carnitine	85	HMDB0000062	162.114	8.12442	0.112989	0.123124	0.130709	0.117588	0.135323	0.128419	0.122274	0.0088904	0.12711	0.00893993	0.961957	0.54284
C_0107	Carnosine	Carnosine	439224	HMDB0000033	227.116	6.4302	0.00277342	0.002189	0.00202368	0.00266727	0.00246095	0.0018362	0.0023287	0.000393907	0.00232147	0.000432735	1.00311	0.98396
A_0094	cCMP 2',3'-cCMP	cCMP 2',3'-cCMP	19236 68934	HMDB0011691	304.033	7.85493	0.00114622	0.00124847	0.00102826	0.000654158	0.000813868	0.00112719	0.00114098	0.000110194	0.000865071	0.000240637	1.31895	0.17513
A_0120	CDP	CDP	6132	HMDB0001546	402.012	11.7917	0.00958976	0.0114022	0.0131049	0.0115419	0.0110945	0.0129917	0.0113656	0.00175786	0.011876	0.000991706	0.957022	0.68963
A_0141	CDP-choline	CDP-choline	13804	HMDB0001413	487.102	6.99285	0.00082606	0.00098549	0.00115802	0.000760237	0.00098742	0.000801423	0.000989858	0.000166025	0.000849694	0.000121039	1.16496	0.30845
C_0016	Choline	Choline	305	HMDB0000097	104.108	6.52147	0.118749	0.119758	0.116813	0.118936	0.125786	0.11602	0.11844	0.00149629	0.120247	0.00501305	0.98497	0.60217
C_0042	cis-4-Hydroxyproline	cis-Hydroxyproline	440014	HMDB0006055	132.067	10.6479	0.0264351	0.0390066	0.03654	0.0301575	0.0376275	0.0396726	0.0339939	0.00666128	0.0358192	0.00500867	0.949042	0.72512
A_0049	cis-Aconitic acid	cis-Aconitic acid	643757	HMDB0000072	173.009	29.3245	0.0327586	0.0334546	0.0354401	0.0288467	0.0294847	0.0326865	0.0338844	0.00139143	0.0303393	0.00205759	1.11685	0.077537
A_0019	Citraconic acid	Citraconic acid	643798	HMDB0000634	129.019	17.3324	0.00139823	0.00123949	0.00145677	0.0013283	0.00145601	0.00146395	0.00136483	0.000112425	0.00141609	7.61271e-05	0.963806	0.55349
A_0062	Citric acid	Citric acid	311	HMDB0000094	191.019	27.259	0.589494	0.614244	0.644521	0.531088	0.563233	0.581467	0.616086	0.0275596	0.558596	0.0255076	1.10292	0.057233
C_0080	Citrulline	Citrulline	9750	HMDB0000904	176.104	10.5948	0.0645072	0.0665842	0.0607003	0.0640462	0.0652694	0.0679522	0.0639306	0.00298402	0.0657559	0.00199796	0.972241	0.43504
A_0100	CMP	CMP	6131	HMDB0000095	322.045	9.88778	0.00431698	0.00478743	0.00537595	0.00437771	0.0045699	0.00510732	0.00482679	0.00053058	0.00468498	0.000378177	1.03027	0.72726
A_0152	CMP-N-acetylneuraminate	CMP-NeuNAc	448209	HMDB0001176	613.141	8.41057	0.0355168	0.0384781	0.0390039	0.0340523	0.0378983	0.0383534	0.0376663	0.00187994	0.036768	0.00236283	1.02443	0.63483
A_0115	CoA_divalent	CoA	87642		382.551	10.9381	0.0289961	0.0420772	0.0443036	0.0301958	0.0500122	0.0501059	0.038459	0.00827036	0.043438	0.0114682	0.885376	0.57794
C_0043	Creatine	Creatine	586	HMDB0000064	132.078	8.46875	0.344222	0.416769	0.468823	0.343827	0.377159	0.393595	0.409938	0.0625807	0.371527	0.0253571	1.10339	0.40599
C_0023	Creatinine	Creatinine	588	HMDB0000562	114.067	6.93229	0.0285732	0.0282237	0.0270975	0.0285752	0.0281633	0.0287445	0.0279648	0.000771198	0.0284943	0.000298949	0.981416	0.3598
A_0139	CTP	CTP	6176	HMDB0000082	481.978	12.7072	0.181711	0.195926	0.182684	0.175541	0.192845	0.195036	0.186773	0.00794099	0.187807	0.0106791	0.994496	0.89999
C_0031	Cys	Cys	594	HMDB0000574,HMDB0003417	122.028	10.8677	0.014498	0.0275041	0.00840529	0.0187278	0.00797931	0.0255795	0.0168025	0.00975572	0.0174289	0.00887168	0.96406	0.93841
C_0081	Cys-Gly	Cys-Gly	439498	HMDB0000078	179.048	8.79995	0.00173941	0.00212418	N.D.	0.00176343	N.D.	0.0043241	0.00193179	0.00027207	0.00304376	0.00181066	0.634673	0.54318
C_0106	Cystathionine	Cystathionine	834	HMDB0000099	223.076	9.48596	1.11581	1.26261	1.30714	1.17465	1.25765	1.2322	1.22852	0.100115	1.2215	0.0425233	1.00575	0.91879
A_0042	Cysteic acid	Cysteic acid	72886	HMDB0002757	167.997	11.7979	0.00140943	0.00196021	0.00213423	0.00188945	0.00179672	0.00165681	0.00183463	0.000378367	0.00178099	0.000117115	1.03011	0.83324
C_0144	Cysteine glutathione disulfide	Cysteine glutathione disulfide	10455148	HMDB0000656	427.095	11.2135	0.00622157	0.00425484	0.00165629	0.0050143	0.00193748	0.00380189	0.00404424	0.00228991	0.00358456	0.00154989	1.12824	0.78956
A_0033	Cysteinesulfinic acid	Cysteinesulfinic acid	1549098	HMDB0000996	152.002	9.9309	0.0194614	0.0175405	0.0165616	0.0187054	0.0185783	0.0170947	0.0178545	0.00147517	0.0181261	0.000895495	0.985015	0.80133
A_0123	dADP	dADP	188966	HMDB0001508	410.029	11.3022	0.00100061	0.000753029	0.000774782	0.00110461	0.000885115	0.000896355	0.000842805	0.000137091	0.000962027	0.00012361	0.876072	0.32653
A_0105	dAMP	dAMP	12599	HMDB0000905	330.062	9.72515	0.000304289	0.000417352	0.000343258	0.000409713	0.000342537	0.000351747	0.000354966	5.7434e-05	0.000367999	3.64181e-05	0.964585	0.75945
A_0142	dATP	dATP	15993	HMDB0001532	489.994	12.0904	0.011437	0.0119273	0.0109314	0.0107778	0.0122162	0.0121313	0.0114319	0.000497946	0.0117085	0.000807047	0.97638	0.64503
A_0116	dCDP	dCDP	150855	HMDB0001245	386.018	11.9675	0.000599243	0.000768287	0.000795906	0.000531167	0.00067594	0.000751459	0.000721145	0.00010647	0.000652855	0.000111946	1.1046	0.48668
A_0137	dCTP	dCTP	65091	HMDB0000998	465.983	12.7895	0.0114454	0.0114426	0.0105384	0.0113205	0.0121989	0.0123571	0.0111421	0.00052285	0.0119588	0.000558418	0.931706	0.13843
A_0154	Deamido-NAD+	Deamido-NAD	165491	HMDB0001179	663.087	8.58704	0.0018444	0.00202932	0.00174722	0.00122145	0.00136649	0.00115717	0.00187365	0.000143305	0.00124837	0.000107228	1.50087	0.0048026	**
A_0047	Decanoic acid	Decanoic acid	2969	HMDB0000511	171.14	8.20205	0.00289821	0.00362154	0.00378866	0.00312012	0.00346739	0.00363538	0.00343614	0.000473294	0.00340763	0.000262776	1.00836	0.93287
C_0018	Diethanolamine	Diethanolamine	8113	HMDB0004437	106.087	7.28767	0.0174401	0.0165202	0.0183004	0.332349	0.0336566	0.0290905	0.0174202	0.00089029	0.131699	0.173783	0.132273	0.37275
C_0079	Diethylaminomalonic acid	Diethylaminomalonic acid	81272		176.092	8.62191	0.00936303	0.00980406	0.00762382	0.00932281	0.0104486	0.00956735	0.00893031	0.00115273	0.00977959	0.000592144	0.913157	0.33915
A_0034	Dihydroorotic acid	Dihydroorotic acid	439216	HMDB0000528	157.025	9.72144	0.00106781	0.00150785	0.00130891	0.000977009	0.00140394	0.00125909	0.00129486	0.000220358	0.00121335	0.000217113	1.06718	0.67181
A_0043	Dihydroxyacetone phosphate	DHAP	668	HMDB0001473	168.991	12.9786	0.0253904	0.0342507	0.0312749	0.0226026	0.0490394	0.0474628	0.0303053	0.00450905	0.0397016	0.0148291	0.763327	0.38895
C_0094	DOPA	DOPA	6047	HMDB0000181,HMDB0000609	198.075	11.0099	N.D.	N.D.	N.D.	N.D.	N.D.	0.00330729	N.A.	N.A.	0.00330729	N.A.	<1	N.A.
A_0119	dTDP	dTDP	164628	HMDB0001274	401.016	11.6343	0.0014421	0.00160748	0.00226701	0.00179567	0.00175562	0.0018007	0.0017722	0.000436425	0.001784	2.47064e-05	0.993387	0.96694
A_0146	dTDP-glucose	TDP-Glc	443210	HMDB0001328	563.07	8.74005	0.0022747	0.0026172	0.00264497	0.00225304	0.00253021	0.00247722	0.00251229	0.000206229	0.00242015	0.000147131	1.03807	0.56632
A_0098	dTMP	dTMP	9700	HMDB0001227	321.05	9.87055	0.00100341	0.00112191	0.00116557	0.000826345	0.00108059	0.000887362	0.00109696	8.39111e-05	0.000931432	0.000132728	1.17772	0.15496
A_0138	dTTP	dTTP	64968	HMDB0001342	480.983	12.4639	0.0259467	0.0270453	0.0271468	0.0258927	0.0296427	0.0283886	0.0267129	0.000665535	0.0279746	0.00190898	0.954898	0.37353
A_0095	dUMP	dUMP	65063	HMDB0001409	307.034	10.2511	0.00208428	0.0019261	0.00164915	0.00194402	0.0017547	0.0016668	0.00188651	0.000220254	0.00178851	0.00014167	1.0548	0.55787
C_0002	Ethanolamine	Ethanolamine	700	HMDB0000149	62.0605	6.03317	N.D.	N.D.	N.D.	0.00394613	0.00318463	0.00294641	N.A.	N.A.	0.00335906	0.000522185	<1	N.A.
A_0026	Ethanolamine phosphate	EAP	1015	HMDB0000224	140.012	8.27243	0.00609417	0.00470306	0.00357969	0.00577827	0.00453793	0.00366636	0.00479231	0.00125961	0.00466085	0.0010613	1.0282	0.89692
A_0118	FAD_divalent	FAD	643975		391.571	8.1391	0.00639006	0.00729424	0.00668108	0.00657847	0.0073175	0.00739568	0.00678846	0.000461554	0.00709722	0.000450942	0.956496	0.45385
A_0135	FMN	FMN	643976	HMDB0001520	455.102	8.61973	0.000655247	0.000753926	0.000614846	N.D.	0.000763629	0.000761452	0.000674673	7.1546e-05	0.000762541	1.53919e-06	0.88477	0.16716
C_0145	Folic acid	Folic acid	6037	HMDB0000121	442.149	13.4288	0.0037899	0.0037319	0.00347903	0.00209421	0.00185614	0.00208032	0.00366694	0.000165302	0.00201022	0.000133621	1.82415	0.00022618	***
A_0107	Fructose 1,6-diphosphate	F1,6P	172313	HMDB0001058	338.989	14.9657	0.0639715	0.0825514	0.073034	0.067286	0.0909486	0.0837487	0.0731856	0.00929083	0.0806611	0.0121297	0.907322	0.4475
A_0084	Fructose 6-phosphate	F6P	603	HMDB0000124	259.023	10.2351	0.0324394	0.0619853	0.06458	0.031395	0.0630094	0.0648743	0.0530016	0.0178546	0.0530929	0.0188141	0.99828	0.99543
A_0011	Fumaric acid	Fumaric acid	444972	HMDB0000134	115.003	26.1574	0.132373	0.137489	0.138546	0.132081	0.138565	0.139777	0.136136	0.00330136	0.136808	0.00413789	0.995088	0.83725
C_0014	GABA	GABA	119	HMDB0000112	104.071	7.32961	0.173004	0.204625	0.207548	0.231834	0.237828	0.246045	0.195059	0.0191565	0.238569	0.00713442	0.817622	0.045429	*
C_0083	Galactosamine Glucosamine	Galactosamine Glucosamine	24154 439213	HMDB0001514	180.087	8.90132	N.D.	0.00097025	N.D.	0.00109767	N.D.	N.D.	0.00097025	N.A.	0.00109767	N.A.	0.883919	N.A.
A_0132	GDP	GDP	8977	HMDB0001201	442.018	11.0391	0.0186661	0.0203363	0.0205004	0.0228486	0.0182997	0.0215565	0.0198343	0.00101495	0.0209016	0.00234411	0.948936	0.52637
A_0150	GDP-glucose GDP-mannose GDP-galactose	GDP-glucose GDP-Man GDP-galactose	46173703 18396 439695	HMDB0003351 HMDB0001163	604.072	8.56613	0.0121398	0.0171716	0.0168702	0.0119001	0.0170949	0.0186266	0.0153939	0.00282211	0.0158739	0.00352554	0.969761	0.86329
C_0139	Gibberellic acid	Gibberellic acid	439551	HMDB0003559	347.151	22.1913	0.00534091	0.0059101	0.00459743	0.00551363	0.00551836	0.00551497	0.00528282	0.000658257	0.00551566	2.44043e-06	0.957786	0.60248
C_0063	Gln	Gln	738	HMDB0000641,HMDB0003423	148.08	10.2688	0.684835	0.640499	0.591175	0.669968	0.615661	0.621547	0.638836	0.0468522	0.635725	0.0298009	1.00489	0.92814
C_0064	Glu	Glu	611	HMDB0000148,HMDB0003339	149.065	10.4132	1.34954	1.42156	1.34153	1.34132	1.4005	1.35005	1.37088	0.0440774	1.36395	0.0319499	1.00508	0.83742
A_0070	Glucaric acid	Glucaric acid	33037	HMDB0000663	209.032	14.8948	N.D.	N.D.	N.D.	N.D.	N.D.	N.D.	N.A.	N.A.	N.A.	N.A.	N.A.	N.A.
A_0066	Gluconic acid	Gluconic acid	10690	HMDB0000625	195.051	8.3773	0.020322	0.0183752	0.0180735	0.0173917	0.0155101	0.0173745	0.0189235	0.00122046	0.0167587	0.00108142	1.12917	0.08395
C_0082	Gluconolactone	1,5-Gluconolactone	7027	HMDB0000150	179.056	22.9826	0.0176767	0.01504	0.0140663	0.0146068	0.0130159	0.0137683	0.0155943	0.00186795	0.013797	0.000795828	1.13027	0.23241
A_0085	Glucose 1-phosphate	G1P	65533	HMDB0001586	259.023	10.41	0.0290101	0.0402238	0.0394626	0.0291658	0.0400448	0.0418149	0.0362321	0.00626605	0.0370085	0.00684944	0.979022	0.89189
A_0083	Glucose 6-phosphate	G6P	5958	HMDB0001401	259.023	10.1366	0.13443	0.235299	0.239952	0.123456	0.234534	0.262936	0.203227	0.059625	0.206975	0.0737107	0.98189	0.94883
A_0065	Glucuronic acid Galacturonic acid	Glucuronic acid Galacturonic acid	94715 439215	HMDB0000127 HMDB0002545	193.035	8.32425	0.00127316	0.00139566	0.00130513	0.00120915	0.00153182	0.00176573	0.00132465	6.35409e-05	0.00150224	0.000279465	0.881786	0.3864
A_0023	Glutaric acid	Glutaric acid	743	HMDB0000661	131.035	17.1955	0.00460353	0.00516709	0.00514962	0.00472131	0.0051755	0.00496543	0.00497341	0.000320447	0.00495408	0.000227308	1.0039	0.9366
C_0133	Glutathione (GSH)	GSH	124886	HMDB0000125	308.093	12.7762	8.17396	10.0779	9.73549	8.57871	9.57106	9.82284	9.32911	1.01493	9.3242	0.657776	1.00053	0.99478
C_0132	Glutathione (GSSG)_divalent	GSSG	65359		307.085	11.7397	2.91749	1.97019	1.88494	2.48476	1.94337	1.70962	2.25754	0.573117	2.04592	0.397617	1.10344	0.63023
C_0004	Gly	Gly	750	HMDB0000123	76.0399	7.89608	5.5936	5.79298	5.55563	4.94647	5.0135	5.08919	5.6474	0.127497	5.01639	0.0714019	1.12579	0.0042128	**
C_0092	Gly-Asp	Gly-Asp	97363		191.067	9.46003	0.064608	0.0666879	0.0660041	0.0634836	0.0672986	0.0702045	0.0657667	0.00106011	0.0669956	0.00337065	0.981657	0.59914
C_0047	Gly-Gly	Gly-Gly	11163	HMDB0011733	133.061	7.96268	0.0232783	0.0259461	0.0241117	0.0270857	0.0262654	0.0265368	0.0244454	0.00136482	0.0266293	0.000417876	0.917987	0.098607
C_0088	Gly-Leu	Gly-Leu	0		189.124	9.29057	N.D.	N.D.	0.00329026	N.D.	0.00336608	N.D.	0.00329026	N.A.	0.00336608	N.A.	0.977476	N.A.
A_0044	Glyceraldehyde 3-phosphate	GAP	729	HMDB0001112	168.991	11.9528	0.0031913	0.00182648	0.00348765	0.00295639	0.00427486	0.00469262	0.00283514	0.000886008	0.00397463	0.000906217	0.71331	0.19444
A_0009	Glyceric acid	Glyceric acid	439194	HMDB0000139,HMDB0006372	105.019	10.639	0.00313063	0.00289364	0.00276794	0.00288875	0.00256126	0.00262311	0.00293074	0.000184166	0.00269104	0.00017399	1.08907	0.17686
C_0010	Glycerol	Glycerol	753	HMDB0000131	93.0552	22.1529	1.26368	1.80705	1.39653	1.33717	1.53529	1.58579	1.48909	0.283261	1.48609	0.131411	1.00202	0.98782
A_0045	Glycerol 2-phosphate	Glycerol 2-phosphate	2526		171.005	13.0376	0.0014169	0.00158684	0.00160237	0.00142208	0.00149072	0.00146694	0.00153537	0.00010289	0.00145992	3.48549e-05	1.05168	0.33215
A_0046	Glycerol 3-phosphate	G3P	439162	HMDB0000126	171.006	12.4455	0.0592784	0.0857035	0.0928592	0.0583261	0.0747361	0.0864958	0.0792803	0.0176878	0.073186	0.0141486	1.08327	0.66655
C_0120	Glycerophosphocholine	GPCho	439285	HMDB0000086	258.111	21.6821	0.101725	0.107391	0.0961726	0.088374	0.0916974	0.0818288	0.101763	0.00560922	0.0873001	0.00502121	1.16567	0.029711	*
A_0111	GMP	GMP	6804	HMDB0001397	362.051	9.48363	0.00616231	0.00726462	0.00862973	0.00632096	0.00742985	0.00854185	0.00735222	0.00123604	0.00743089	0.00111045	0.989413	0.93862
A_0144	GTP	GTP	6830	HMDB0001273	521.983	11.831	0.430591	0.470307	0.44156	0.427418	0.467008	0.477902	0.447486	0.0205107	0.457443	0.0265667	0.978234	0.63609
C_0126	Guanosine	Guanosine	6802	HMDB0000133	284.1	12.0732	0.00160578	0.00220413	0.00227943	0.0010766	0.00158919	0.00223741	0.00202978	0.000369122	0.0016344	0.000581722	1.24191	0.38584
A_0021	Heptanoic acid	Heptanoic acid	8094	HMDB0000666	129.093	8.88265	N.D.	0.0020733	0.00240884	0.00170727	0.00200955	0.00259413	0.00224107	0.000237265	0.00210365	0.000450859	1.06532	0.68749
A_0013	Hexanoic acid	Hexanoic acid	8892	HMDB0000535	115.076	9.31351	0.00126569	0.00119461	0.00128099	0.00112614	0.00131443	0.00145795	0.0012471	4.60928e-05	0.0012995	0.00016641	0.959673	0.64538
A_0053	Hippuric acid	Hippuric acid	464	HMDB0000714	178.05	8.69923	0.00169599	0.00162992	0.00137907	0.00168959	0.00145875	0.00130906	0.00156832	0.000167198	0.0014858	0.000191701	1.05554	0.60468
C_0068	His	His	773	HMDB0000177	156.078	6.93355	1.38756	1.36314	1.25907	1.40978	1.39381	1.33835	1.33659	0.0682339	1.38065	0.0374909	0.96809	0.39705
C_0127	His-Glu	His-Glu	7010583		285.121	7.21487	0.000970478	0.00121659	0.00122395	0.00115877	0.00163924	0.000929776	0.00113701	0.000144266	0.0012426	0.000362085	0.915027	0.67517
A_0134	HMG CoA_divalent	HMG-CoA	445127		454.572	11.6983	0.0124833	0.012315	0.0105648	0.011402	0.0117303	0.0123311	0.0117877	0.00106241	0.0118211	0.000471168	0.997171	0.96364
C_0091	Homocitrulline	Homocitrulline	65072	HMDB0000679	190.119	10.7199	N.D.	N.D.	0.00305481	0.00288006	0.00354543	N.D.	0.00305481	N.A.	0.00321275	0.000470487	0.950839	N.A.
C_0029	Homoserine	Homoserine	12647	HMDB0000719	120.067	9.66082	0.00416451	0.0051689	N.D.	0.00598135	0.00534109	0.00533241	0.00466671	0.000710212	0.00555162	0.000372183	0.840603	0.29843
C_0041	Hydroxyproline	Hydroxyproline	5810	HMDB0000725	132.067	11.6039	0.168981	0.18624	0.192508	0.175147	0.188947	0.179158	0.182577	0.0121835	0.181084	0.00709864	1.00824	0.86547
C_0019	Hypotaurine	Hypotaurine	107812	HMDB0000965	110.028	17.9183	0.27249	0.29984	0.304174	0.249771	0.285921	0.263386	0.292168	0.0171789	0.266359	0.0182571	1.09689	0.1494
C_0044	Ile	Ile	791	HMDB0000172	132.103	9.7773	5.60416	5.28873	4.82331	5.71328	5.41235	5.25579	5.23873	0.39282	5.46047	0.232514	0.959391	0.45758
C_0034	Imidazole-4-acetic acid	Imidazole-4-acetic acid	96215	HMDB0002024	127.051	7.64077	N.D.	N.D.	N.D.	N.D.	N.D.	N.D.	N.A.	N.A.	N.A.	N.A.	N.A.	N.A.
A_0110	IMP	IMP	8582	HMDB0000175	347.04	9.90628	0.0022691	0.00218639	0.001923	0.00209238	0.00197575	0.0019496	0.00212616	0.000180738	0.00200591	7.60198e-05	1.05995	0.37418
C_0123	Inosine	Inosine	6021	HMDB0000195	269.09	19.3697	N.D.	0.00152128	0.00184506	N.D.	0.00120753	0.00197206	0.00168317	0.000228948	0.0015898	0.000540602	1.05873	0.85132
A_0017	Isethionic acid	Isethionic acid	7866	HMDB0003903	124.991	11.9337	N.D.	0.000311444	N.D.	0.000392802	N.D.	N.D.	0.000311444	N.A.	0.000392802	N.A.	0.792877	N.A.
A_0004	Isobutyric acid Butyric acid	Isobutyric acid Butyric acid	6590 264	HMDB0001873 HMDB0000039	87.0453	10.1366	0.00273486	0.00176455	0.00196223	0.0021239	0.0017547	0.00201655	0.00215388	0.000512764	0.00196505	0.000189909	1.09609	0.59884
A_0063	Isocitric acid	Isocitric acid	1198	HMDB0000193	191.02	30.0138	0.0139842	0.0110136	0.0123037	0.0109616	N.D.	0.0105564	0.0124338	0.00148957	0.010759	0.00028649	1.15567	0.18602
A_0006	Isovaleric acid Valeric acid	Isovaleric acid Valeric acid	10430 7991	HMDB0000718 HMDB0000892	101.061	9.48608	0.00422737	0.00304353	0.00321606	0.00306939	0.00293851	0.00285395	0.00349565	0.00063953	0.00295395	0.000108549	1.18338	0.27856
A_0048	Isovalerylalanine N-Acetylleucine	Isovalerylalanine N-Acetylleucine	129285 70912	HMDB0000747 HMDB0011756	172.099	8.25632	0.000328557	0.000460434	0.000663129	0.000399721	0.000498734	0.000313774	0.00048404	0.000168531	0.000404076	9.25565e-05	1.19789	0.52174
C_0117	Isovalerylcarnitine	Isovalerylcarnitine	6426851	HMDB0000688	246.17	9.37236	0.0108352	0.010703	0.00999663	0.0109346	0.0124403	0.0107943	0.0105116	0.000450851	0.0113897	0.000912525	0.922902	0.23431
C_0101	Kynurenine	Kynurenine	846	HMDB0000684	209.093	9.46003	0.00677363	0.00712669	0.00824291	0.00604034	0.00647355	0.00668462	0.00738107	0.000766959	0.0063995	0.000328461	1.15338	0.14405
A_0005	Lactic acid	Lactic acid	612	HMDB0000190,HMDB0001311	89.0245	11.1177	1.87636	1.99845	2.12722	1.84419	2.03451	2.32081	2.00068	0.125444	2.0665	0.239913	0.968146	0.70185
A_0068	Lauric acid	Lauric acid	3893	HMDB0000638	199.171	7.91318	0.00933307	0.00713627	0.00903862	0.0201959	0.00861914	0.00765549	0.00850265	0.00119245	0.0121568	0.00697866	0.699414	0.46116
C_0045	Leu	Leu	857	HMDB0000687	132.103	9.88105	6.21707	6.02718	5.56905	6.54928	6.33509	6.24508	5.93777	0.333134	6.37648	0.156265	0.931198	0.13598
C_0061	Lys	Lys	866	HMDB0000182,HMDB0003405	147.114	6.53998	1.22711	1.23726	1.10943	1.35528	1.224	1.14929	1.19126	0.0710534	1.24286	0.104282	0.958486	0.52278
A_0024	Malic acid	Malic acid	525	HMDB0000156,HMDB0000744	133.014	21.7603	1.30054	1.32594	1.33807	1.3092	1.42866	1.38653	1.32152	0.0191504	1.3748	0.0605868	0.961245	0.26367
A_0127	Malonyl CoA_divalent	Malonyl-CoA	644066		425.55	12.3324	0.000666448	0.000659686	0.000284414	0.000515024	N.D.	0.000539612	0.000536849	0.000218642	0.000527318	1.73861e-05	1.01808	0.94682
C_0065	Met	Met	876	HMDB0000696	150.059	10.2465	0.892533	0.98172	1.04447	0.97046	1.11927	0.905184	0.972909	0.0763528	0.998303	0.109724	0.974563	0.76051
C_0072	Methionine sulfoxide	Methionine sulfoxide	158980	HMDB0002005	166.054	11.3828	0.045998	0.0387452	0.0232876	0.0398848	0.0221319	0.0362018	0.0360103	0.0115996	0.0327395	0.00936923	1.0999	0.72412
A_0082	myo-Inositol 1-phosphate myo-Inositol 3-phosphate	Myoinositol 1-phosphate Myoinositol 3-phosphate	107737 440194	HMDB0000213 HMDB0006814	259.022	10.543	0.0136641	0.0168251	0.0161656	0.0135859	0.0148981	0.0149652	0.0155516	0.00166758	0.0144831	0.000777707	1.07378	0.39259
A_0086	myo-Inositol 2-phosphate	Myoinositol 2-phosphate	160886		259.023	10.7706	0.00294861	0.00284517	0.0016929	N.D.	N.D.	0.00165681	0.00249556	0.000697046	0.00165681	N.A.	1.50625	N.A.
A_0074	Myristoleic acid	Myristoleic acid	5281119	HMDB0002000	225.187	7.67103	0.000715918	0.000573522	0.000580898	0.000819427	0.000763629	0.0008334	0.000623446	8.01679e-05	0.000805485	3.6916e-05	0.774001	0.041599	*
A_0022	N-Acetyl-β-alanine	N-Acetyl-b-alanine	76406		130.051	9.30856	0.00974377	0.0101277	0.00886058	0.00747708	0.00924941	0.0102236	0.00957736	0.000649766	0.00898338	0.00139247	1.06612	0.55368
A_0050	N-Acetylasparagine	N-Acetylasparagine	99715	HMDB0006028	173.057	8.60674	0.00382788	0.00313328	0.003376	0.00293026	0.00273573	0.00278999	0.00344572	0.000352506	0.00281866	0.000100383	1.22247	0.081474
A_0051	N-Acetylaspartic acid	N-Acetylaspartic acid	65065	HMDB0000812	174.041	14.9215	0.25287	0.283996	0.276761	0.275905	0.317869	0.313228	0.271209	0.0162886	0.302334	0.0230051	0.897051	0.13619
C_0105	N-Acetylgalactosamine N-Acetylmannosamine N-Acetylglucosamine	N-Acetylgalactosamine ManNAc GlcNAc	35717 439281 439174	HMDB0000853 HMDB0001129 HMDB0000215	222.098	22.1425	0.00924473	0.00989482	0.00914818	0.00884877	0.00783332	0.00817481	0.00942925	0.000406079	0.00828564	0.000516716	1.13802	0.04225	*
A_0092	N-Acetylglucosamine 1-phosphate	GlcNAc-P	440272	HMDB0001367	300.049	9.85327	0.0217688	0.0283476	0.0253505	0.0210299	0.0281374	0.0242386	0.0251556	0.00329376	0.0244686	0.0035593	1.02808	0.8183
A_0093	N-Acetylglucosamine 6-phosphate	NAcGlcNP	440996	HMDB0001062	300.049	9.47746	0.00616231	0.00664622	0.00615299	0.00518714	0.00622504	0.00568791	0.00632051	0.000282114	0.00570003	0.000519055	1.10886	0.16387
A_0061	N-Acetylglutamic acid	N-AcGlu	70914	HMDB0001138	188.057	13.5162	0.0689522	0.0751404	0.0755077	0.073361	0.0844806	0.0815633	0.0732001	0.00368339	0.0798016	0.00576532	0.917276	0.18245
A_0058	N-Acetylglutamine	N-Acetylglutamine	25561	HMDB0006029	187.073	8.3378	0.00229897	0.00241346	0.00237565	0.00189406	0.0023667	0.00218443	0.00236269	5.83371e-05	0.0021484	0.000238372	1.09975	0.25662
A_0014	N-Acetylglycine	N-Acetylglycine	10972	HMDB0000532	116.036	9.84721	0.000696317	0.000642633	0.000620882	0.000522711	0.000573635	N.D.	0.000653277	3.88277e-05	0.000548173	3.60083e-05	1.19173	0.070681
C_0089	N-Acetyllysine	N-Acetyllysine	92907	HMDB0000446	189.124	9.38103	0.0037658	0.0051192	0.00409202	0.00380497	0.00569355	0.00519019	0.00432568	0.000706305	0.00489624	0.000978002	0.88347	0.46291
A_0096	N-Acetylneuraminic acid	NeuNAc	439197	HMDB0000230	308.099	7.39075	0.0259513	0.0348458	0.038641	0.0236934	0.0346949	0.0382015	0.033146	0.00651336	0.0321966	0.00756982	1.02949	0.87736
C_0040	N-Acetylputrescine	N-Acetylputrescine	122356	HMDB0002064	131.119	8.05404	0.00247987	0.00294749	0.00215359	0.00325087	0.00304282	0.00180011	0.00252698	0.00039904	0.00269793	0.000784463	0.936635	0.75891
C_0062	N-Acetylserine	N-Acetylserine	65249	HMDB0002931	148.061	23.2848	0.0611708	0.0572664	0.0542863	0.0537458	0.0514484	0.0564467	0.0575745	0.00345259	0.0538803	0.00250188	1.06856	0.21453
A_0052	N-Carbamoylaspartic acid	Carbamoyl-Asp	93072	HMDB0000828	175.036	15.8731	0.0232547	0.0197224	0.0181414	0.0237226	0.0214163	0.019482	0.0203728	0.00261801	0.0215403	0.00212304	0.9458	0.58218
A_0102	N-Glycolylneuraminic acid	GcNeu	440001	HMDB0000833	324.094	7.37716	0.00122836	0.00149529	0.00130287	0.00107848	0.00115823	0.00146595	0.00134217	0.000137737	0.00123422	0.000204606	1.08747	0.49616
C_0084	N-Methylnorsalsolinol	N-Methylnorsalsolinol	37764	HMDB0001189	180.103	8.50578	0.00303849	0.0026147	0.00303045	0.00235335	0.00313667	0.00414366	0.00289455	0.000242386	0.00321123	0.000897479	0.901384	0.6082
A_0069	N2-Acetylaminoadipic acid	N2-Acetylaminoadipic acid	443992		202.072	12.706	0.00387735	0.00426238	0.00473017	0.00497652	0.00510791	0.00564194	0.00428996	0.00042708	0.00524212	0.000352429	0.818364	0.042668	*
C_0077	N5-Ethylglutamine	N5-Ethylglutamine	439378		175.109	10.9183	0.0136327	0.0133631	0.0142348	0.0141601	0.0150931	0.0150165	0.0137435	0.000446297	0.0147566	0.00051796	0.931348	0.063543
C_0090	N6-Acetyllysine	N6-Acetyllysine	92832	HMDB0000206	189.125	10.9908	N.D.	0.00294749	0.00393167	0.00293906	N.D.	0.00391015	0.00343958	0.000695923	0.00342461	0.000686669	1.00437	0.98469
C_0087	N8-Acetylspermidine	N8-Acetylspermidine	123689	HMDB0002189	188.177	6.02552	0.0110981	0.0119282	0.00942626	0.00747932	0.00806482	0.00844016	0.0108175	0.00127436	0.00799477	0.000484235	1.35308	0.047664	*
A_0153	NAD+	NAD+	5893	HMDB0000902	662.102	6.75551	0.298855	0.341533	0.346888	0.300056	0.335965	0.33551	0.329092	0.0263225	0.323844	0.0206016	1.01621	0.79984
A_0155	NADH	NADH	439153	HMDB0001487	664.118	8.42662	0.025689	0.0237747	0.0222665	0.0230977	0.0232487	0.0235161	0.0239101	0.00171529	0.0232875	0.000211878	1.02674	0.59469
A_0157	NADP+	NADP+	5886	HMDB0000217	742.07	9.72515	0.0202725	0.031901	0.0267311	0.0156075	0.0222813	0.0276781	0.0263015	0.00582611	0.0218557	0.00604652	1.20342	0.41105
A_0114	NADPH_divalent	NADPH	5884		371.539	11.6122	0.0224361	0.0152096	0.01684	0.0257458	0.0250454	0.0206691	0.0181619	0.00379031	0.0238201	0.00275122	0.762461	0.11119
C_0032	Nicotinamide	Nicotinamide	936	HMDB0001406	123.056	7.03597	0.0384861	0.0434171	0.0476976	0.0397289	0.0338923	0.0406894	0.0432003	0.00460957	0.0381035	0.00367853	1.13376	0.21217
C_0098	O-Acetylcarnitine	ALCAR	439756	HMDB0000201	204.124	8.5885	0.119437	0.116512	0.112758	0.108939	0.110419	0.105833	0.116236	0.00334797	0.108397	0.00234065	1.07231	0.03461	*
C_0069	O-Acetylhomoserine 2-Aminoadipic acid	O-Acetylhomoserine 2-Aminoadipic acid	439389 92136	HMDB0000510	162.077	10.3972	0.0573962	0.0628091	0.051065	0.0634794	0.0668731	0.0662391	0.0570901	0.00587802	0.0655306	0.00180441	0.871198	0.12057
A_0054	O-Phosphoserine	3PSer	68841	HMDB0000272	184.002	12.6126	0.00513184	0.00258848	0.0020007	0.00905213	0.0057939	0.00326965	0.00324034	0.00166424	0.00603856	0.00289899	0.536608	0.23778
A_0072	O-Succinylhomoserine	O-Succinylhomoserine	439406		218.068	12.4947	0.00385028	0.00442932	0.00467736	0.00363899	0.0049846	0.00473259	0.00431898	0.000424436	0.00445206	0.000715323	0.970109	0.79838
A_0027	Octanoic acid	Octanoic acid	379	HMDB0000482	143.108	8.59733	0.00152331	N.D.	0.00208595	0.00183103	0.00192369	0.0023583	0.00180463	0.000397848	0.00203767	0.000281513	0.885633	0.55944
C_0067	Octopamine Dopamine	Octopamine Dopamine	440266 681	HMDB0004825 HMDB0000073	154.087	8.25399	0.0039783	0.00372109	0.0033816	0.00448338	0.00340362	0.00321388	0.00369366	0.000299295	0.00370029	0.000684775	0.998209	0.98879
C_0128	Ophthalmic acid	Ophthalmic acid	7018721	HMDB0005765	290.135	12.7639	0.00421271	0.00488798	0.0040291	0.00485418	0.00438174	0.00498216	0.0043766	0.00045229	0.00473936	0.000316249	0.923457	0.32535
C_0048	Ornithine	Ornithine	389	HMDB0000214,HMDB0003374	133.098	6.48445	0.185026	0.2038	0.229186	0.213397	0.244595	0.230281	0.206004	0.0221621	0.229424	0.015617	0.897917	0.21672
A_0124	P1, P4-Di(adenosine-5') tetraphosphate_divalent	AppppA	21706		417.016	11.0574	0.000776589	0.000740463	0.000824573	0.00070566	0.000635748	N.D.	0.000780542	4.21939e-05	0.000670704	4.94352e-05	1.16376	0.12485
A_0073	Pantothenic acid	Pantothenic acid	6613	HMDB0000210	218.103	7.93909	0.0574573	0.0574196	0.0531665	0.0525586	0.054984	0.0493535	0.0560145	0.00246649	0.0522987	0.00282425	1.07105	0.16253
A_0035	Pelargonic acid	Pelargonic acid	8158	HMDB0000847	157.124	8.35755	0.00611004	0.00711294	0.00927324	0.00562991	0.00689732	0.00803522	0.00749874	0.00161651	0.00685415	0.00120324	1.09404	0.61136
C_0073	Phe	Phe	994	HMDB0000159	166.087	10.6454	4.45183	4.35195	4.10742	4.33236	4.25995	4.0659	4.30373	0.177198	4.2194	0.137782	1.01999	0.55273
A_0071	Phosphocreatine	Phosphocreatine	9548602	HMDB0001511	210.029	12.5512	0.0845857	0.0865041	0.0717235	0.0693815	0.0801089	0.0683338	0.0809378	0.0080372	0.0726081	0.00651699	1.11472	0.23854
A_0040	Phosphoenolpyruvic acid	PEP	1005	HMDB0000263	166.975	21.6897	0.0162888	0.014076	0.00961424	0.0157175	0.014371	0.00917939	0.0133263	0.00339983	0.0130893	0.00345235	1.01811	0.93655
C_0086	Phosphorylcholine	Phosphorylcholine	1014	HMDB0001565	184.074	20.5073	6.04718	5.82635	5.34834	4.78246	4.5718	4.56223	5.74062	0.35722	4.63883	0.124478	1.23752	0.023417	*
A_0038	Phthalic acid	Phthalic acid	1017	HMDB0002107	165.02	15.7025	N.D.	N.D.	N.D.	0.000897065	0.000688728	N.D.	N.A.	N.A.	0.000792896	0.000147317	<1	N.A.
A_0104	Phytic acid_divalent	Phytic acid	890		328.924	16.7428	0.0114958	0.0175315	0.0190172	0.00853019	0.0184184	0.0193291	0.0160148	0.00398351	0.0154259	0.0059892	1.03818	0.89505
C_0038	Pipecolic acid	Pipecolic acid	439227	HMDB0000070,HMDB0000716,HMDB0005960	130.088	9.84343	0.0024492	0.00234891	0.00218606	N.D.	0.00225031	0.00261526	0.00232806	0.0001328	0.00243278	0.00025806	0.956952	0.66995
C_0024	Pro	Pro	614	HMDB0000162,HMDB0003411	117.074	10.3638	0.401907	0.4459	0.434314	0.411413	0.433425	0.442843	0.427374	0.0228029	0.429227	0.01613	0.995682	0.91462
A_0117	PRPP	PRPP	7339	HMDB0000280	388.945	17.2798	0.170439	0.211306	0.233015	0.161296	0.217315	0.246937	0.20492	0.0317729	0.208516	0.0434935	0.982754	0.914
C_0006	Putrescine	Putrescine	1045	HMDB0001414	89.1076	4.46655	0.0123599	0.0100093	0.0103457	0.0120554	0.0124862	0.0113526	0.010905	0.00127116	0.0119647	0.000572202	0.911429	0.286
C_0074	Pyridoxal	Pyridoxal	1050	HMDB0001545	168.066	8.38483	0.00599812	0.00660591	0.00951151	0.00523974	0.00850696	0.00752949	0.00737185	0.00187776	0.00709206	0.00167696	1.03945	0.85685
C_0075	Pyridoxine	Pyridoxine	1054	HMDB0000239	170.082	8.24781	0.0559175	0.0492667	0.0382003	0.0610313	0.0408142	0.0415894	0.0477948	0.00894982	0.0478116	0.0114551	0.999648	0.9985
A_0003	Pyruvic acid	Pyruvic acid	1060	HMDB0000243	87.0091	13.2326	0.0913771	0.119274	0.120281	0.0919641	0.107947	0.14181	0.110311	0.0164048	0.113907	0.0254518	0.968429	0.84868
A_0064	Quinic acid	Quinic acid	6508	HMDB0003072	191.057	8.33903	0.0022467	0.0036	0.0021033	0.00281957	0.00180585	0.00176873	0.00265	0.000825842	0.00213138	0.000596273	1.24332	0.43223
A_0090	Rhein	Rhein	10168		283.022	9.02254	0.00587762	0.00644607	0.00637026	0.00601656	0.00628715	0.0063954	0.00623132	0.000308646	0.00623304	0.00019513	0.999724	0.99396
C_0116	Ribavirin	Ribavirin	37542		245.089	22.2082	0.00209211	N.D.	N.D.	N.D.	N.D.	N.D.	0.00209211	N.A.	N.A.	N.A.	1<	N.A.
A_0077	Ribose 5-phosphate	R5P	439167	HMDB0001548	229.012	10.8618	0.00951415	0.00809035	0.0108915	0.0120969	0.0148615	0.0164931	0.00949865	0.00140062	0.0144839	0.00222231	0.655809	0.038952	*
A_0097	Ribulose 1,5-diphosphate	Ribulose 1,5-diphosphate	123658		308.979	16.3872	0.000497502	0.000884068	0.000523562	0.00045276	0.000413784	N.D.	0.000635044	0.000216054	0.000433272	2.75601e-05	1.46569	0.24546
A_0078	Ribulose 5-phosphate	Ru5P	439184	HMDB0000618	229.012	11.2322	0.0118225	0.0145113	0.0151192	0.0127503	0.0203604	0.0199367	0.0138176	0.00175442	0.0176825	0.00427661	0.781432	0.25454
C_0142	S-Adenosylhomocysteine	SAHC	439155	HMDB0000939	385.131	8.34656	0.00416451	0.00533313	0.00615833	0.00497427	0.00240881	0.00219495	0.00521866	0.00100183	0.00319268	0.00154661	1.63457	0.14142
C_0143	S-Adenosylmethionine	SAM	34755	HMDB0001185	399.146	6.76082	0.0967104	0.101794	0.095314	0.0945154	0.107352	0.104405	0.0979395	0.00341041	0.102091	0.00672366	0.95934	0.41136
C_0141	S-Lactoylglutathione	S-Lactoylglutathione	440018	HMDB0001066	380.115	13.3508	0.00291143	0.00405603	0.00565495	0.00302754	0.00344741	0.00196357	0.00420747	0.00137801	0.00281284	0.000764867	1.49581	0.21931
C_0135	S-Methylglutathione	S-Methylglutathione	115260		322.108	12.9134	0.010362	0.0108327	0.0135711	0.0100181	0.00595424	0.00506919	0.0115886	0.00173294	0.00701384	0.00263911	1.65224	0.075926
C_0137	S-Nitrosoglutathione	S-Nitrosoglutathione	104858	HMDB0004645	337.083	12.9876	0.00207459	0.000961606	0.00120163	0.00243131	0.00223988	0.000944635	0.00141261	0.000585719	0.00187194	0.000808753	0.754622	0.47426
C_0124	Saccharopine	Saccharopine	160556	HMDB0000279	277.141	10.3021	0.0091593	0.0101282	0.00873005	0.0135323	0.0149576	0.0138851	0.00933918	0.000716222	0.014125	0.000742298	0.661182	0.0013084	**
C_0095	SDMA	SDMA	169148	HMDB0003334	203.15	7.4345	0.00168903	0.00224303	0.00205007	0.00342574	0.00261945	0.0024327	0.00199404	0.000281219	0.00282596	0.000527747	0.705615	0.093612
A_0091	Sedoheptulose 7-phosphate	S7P	165007	HMDB0001068	289.033	9.90701	0.0143613	0.0199108	0.0248179	N.D.	0.0192177	0.0237119	0.0196967	0.0052316	0.0214648	0.00317791	0.917627	0.6707
C_0017	Ser	Ser	617	HMDB0000187,HMDB0003406	106.051	9.55138	1.62103	1.55727	1.39631	2.26796	2.25365	2.31982	1.52487	0.115811	2.28048	0.0348125	0.668663	0.0046012	**
C_0111	Ser-Glu	Ser-Glu	0		235.094	9.95136	0.00836845	0.0071483	0.00744115	0.00828203	0.00802728	0.00757831	0.00765263	0.000636977	0.00796254	0.000356298	0.961079	0.51316
C_0060	Spermidine	Spermidine	1102	HMDB0001257	146.166	4.29391	0.0291538	0.0393394	0.0369865	0.0284172	0.0371749	0.0378449	0.0351599	0.00533285	0.034479	0.00526034	1.01975	0.88252
C_0097	Spermine	Spermine	1103	HMDB0001256	203.224	4.23722	0.0198105	0.0252135	0.0295007	0.0170149	0.0267013	0.0251889	0.0248416	0.00485582	0.0229684	0.00521099	1.08156	0.67248
A_0015	Succinic acid	Succinic acid	1110	HMDB0000254	117.019	21.5935	0.0579978	0.057144	0.0636868	0.0564912	0.0620339	0.0563115	0.0596095	0.00355671	0.0582789	0.00325318	1.02283	0.65769
A_0131	Succinyl CoA_divalent Methylmalonyl CoA_divalent	SucCoA Methylmalonyl CoA	92133 123909		432.559	12.1454	N.D.	0.000676739	0.000556002	0.000600349	0.000754494	0.00100028	0.00061637	8.53738e-05	0.000785041	0.000201708	0.785144	0.29412
A_0087	Sulfotyrosine	Sulfotyrosine	514186		260.025	8.62938	N.D.	0.000525056	N.D.	0.000465059	0.000330662	N.D.	0.000525056	N.A.	0.000397861	9.50332e-05	1.3197	N.A.
A_0032	Tartaric acid	Tartaric acid	444305	HMDB0000956	149.009	23.1482	N.D.	N.D.	N.D.	0.000772536	N.D.	N.D.	N.A.	N.A.	0.000772536	N.A.	<1	N.A.
C_0033	Taurine	Taurine	1123	HMDB0000251	126.023	22.0957	0.0430187	0.040327	0.0425055	0.0408266	0.0423575	0.0420777	0.0419504	0.00142914	0.0417539	0.000815215	1.00471	0.84871
A_0037	Terephthalic acid	Terephthalic acid	7489	HMDB0002428	165.019	17.0525	0.00373267	0.00324368	0.00362344	0.00316317	0.00385103	0.00365237	0.00353326	0.000256666	0.00355552	0.000354007	0.993739	0.93436
C_0121	Thiamine	Thiamine	1130	HMDB0000235	265.113	6.26363	0.0982812	0.103452	0.0962376	0.0966623	0.0901375	0.0893349	0.0993234	0.0037182	0.0920449	0.00401888	1.07908	0.083102
A_0125	Thiamine diphosphate	ThPP	1132	HMDB0001372	423.031	8.25881	0.00161478	0.0012718	0.00133456	0.00123298	0.00127972	0.00136502	0.00140705	0.00018262	0.00129257	6.69492e-05	1.08856	0.39549
C_0138	Thiamine phosphate	TMP	1131	HMDB0002666	345.08	10.233	0.000530148	0.000609377	0.000684033	0.000442439	0.000535986	0.000842742	0.000607853	7.6954e-05	0.000607056	0.000209401	1.00131	0.99552
C_0049	Thiaproline	Thiaproline	9934		134.028	13.5522	0.0192694	0.0151891	0.00913803	0.0244985	0.0118	0.0162562	0.0145321	0.0050975	0.0175182	0.00644259	0.829544	0.56485
C_0028	Thr	Thr	6288	HMDB0000167	120.067	10.0551	7.10706	7.42907	6.98254	7.45871	7.48797	7.43224	7.17289	0.230429	7.45964	0.0278728	0.96156	0.16211
C_0110	Thr-Asp	Thr-Asp	3280446		235.092	10.2094	0.00352264	0.0040798	0.00383627	0.00493424	0.00479051	0.00434532	0.0038129	0.000279317	0.00469003	0.00030705	0.812981	0.021915	*
A_0025	Threonic acid	Threonic acid	5460407	HMDB0000943	135.03	9.57483	0.0498903	0.0528583	0.0541027	0.0467927	0.0520793	0.0521205	0.0522838	0.00216421	0.0503308	0.00306421	1.0388	0.42348
C_0039	trans-Glutaconic acid	trans-Glutaconic acid	5280498	HMDB0000620	131.035	23.0509	0.011488	0.0135014	0.0131367	0.0125695	0.0134205	0.0131591	0.0127087	0.00107276	0.0130497	0.00043594	0.973869	0.6495
C_0005	Trimethylamine N-oxide	Trimethylamine N-oxide	1145	HMDB0000925	76.0758	6.27352	0.00370227	0.00375567	0.00380988	0.00388503	0.00417944	0.00353867	0.00375594	5.38045e-05	0.00386771	0.000320738	0.971101	0.6092
C_0099	Trp	Trp	1148	HMDB0000929	205.099	10.4676	0.337032	0.323716	0.27708	0.317321	0.302202	0.323993	0.312609	0.0314812	0.314506	0.0111648	0.99397	0.92902
C_0085	Tyr	Tyr	1153	HMDB0000158	182.082	10.9122	2.90676	3.02109	2.73849	2.87922	2.85067	2.76962	2.88878	0.142153	2.83317	0.0568598	1.01963	0.57972
C_0093	Tyrosine methyl ester	Tyrosine methyl ester	70652		196.097	8.9067	0.00130784	0.00138731	0.00139851	N.D.	0.00126384	0.00150717	0.00136455	4.94307e-05	0.00138551	0.000172059	0.984877	0.89209
A_0121	UDP	UDP	6031	HMDB0000295	402.995	12.0278	0.0518317	0.0603051	0.0709269	0.0599004	0.0581829	0.0659835	0.0610212	0.00956769	0.0613556	0.00409887	0.994551	0.95947
A_0147	UDP-glucose UDP-galactose	UDP-Glc UDP-Gal	8629 23724458	HMDB0000286 HMDB0000302	565.048	9.03854	0.436397	0.471165	0.453782	0.438501	0.493509	0.47857	0.453781	0.0173835	0.470193	0.0284446	0.965095	0.45107
A_0148	UDP-glucuronic acid	UDP-GlcA	17473	HMDB0000935	579.028	11.3293	0.157163	0.207516	0.191877	0.161899	0.198336	0.197979	0.185518	0.0257713	0.186071	0.0209345	0.997029	0.97843
A_0151	UDP-N-acetylgalactosamine UDP-N-acetylglucosamine	UDP-N-acetylgalactosamine UDP-GlcNAc	23724461 445675	HMDB0000304 HMDB0000290	606.075	8.75608	0.523003	0.591134	0.586153	0.502389	0.579123	0.580788	0.566763	0.0379793	0.5541	0.0447911	1.02285	0.72821
A_0101	UMP	UMP	6030	HMDB0000288	323.029	10.1034	0.023839	0.0236383	0.0286918	0.0210753	0.0226394	0.023635	0.0253897	0.00286147	0.0224499	0.00129035	1.13095	0.21028
A_0057	Undecanoic acid	Undecanoic acid	8180	HMDB0000947	185.154	8.00077	N.D.	N.D.	N.D.	N.D.	N.D.	N.D.	N.A.	N.A.	N.A.	N.A.	N.A.	N.A.
C_0001	Urea	Urea	1176	HMDB0000294	61.0403	21.1312	0.241616	0.241988	0.184194	0.22766	0.186379	0.192735	0.222599	0.0332606	0.202258	0.0222269	1.10057	0.43494
A_0041	Uric acid	Uric acid	1175	HMDB0000289	167.021	9.30978	0.000549773	0.000872401	0.000478298	0.000771768	0.000582769	0.00057059	0.00063349	0.000209966	0.000641709	0.000112799	0.987193	0.95606
C_0056	Urocanic acid	Urocanic acid	736715	HMDB0000301	139.051	7.88982	N.D.	N.D.	N.D.	N.D.	N.D.	N.D.	N.A.	N.A.	N.A.	N.A.	N.A.	N.A.
A_0140	UTP	UTP	6133	HMDB0000285	482.962	12.954	0.832628	0.875177	0.853233	0.781237	0.844269	0.867062	0.853679	0.0212779	0.830856	0.0444568	1.02747	0.48358
C_0027	Val	Val	1182	HMDB0000883	118.087	9.58718	4.77928	4.69264	4.09018	4.80043	4.52602	4.55296	4.5207	0.375353	4.62647	0.151252	0.977139	0.68543
A_0010	XA0002	XA0002	0		110.985	16.1669	0.0130172	0.0165738	0.0164583	0.0132815	0.0158015	0.0171337	0.0153498	0.00202088	0.0154055	0.00195638	0.99638	0.97425
A_0028	XA0004	XA0004	0		144.03	9.70667	0.00174639	0.00170172	0.00156541	0.00152816	0.00183691	0.00147594	0.00167117	9.42804e-05	0.00161367	0.000195088	1.03563	0.67816
A_0039	XA0012	XA0012	0		166.018	9.73745	0.00198628	0.0017071	0.00188377	0.00166653	0.00185518	0.00163283	0.00185905	0.000141218	0.00171818	0.000119838	1.08199	0.25982
A_0075	XA0027	XA0027	0		227.202	7.65477	0.0022495	N.D.	N.D.	0.00361055	0.00328287	N.D.	0.0022495	N.A.	0.00344671	0.000231703	0.65265	N.A.
A_0079	XA0033	XA0033	0		242.08	7.91435	0.994439	0.95516	0.905141	0.771661	0.796253	0.826186	0.95158	0.0447564	0.798033	0.0273063	1.19241	0.011631	*
A_0113	XA0055	XA0055	0		369	14.685	0.0092528	0.0141415	0.0126515	0.00954486	0.0143089	0.0150582	0.0120153	0.00250568	0.0129706	0.00299037	0.926343	0.69391
A_0133	XA0065	XA0065	0		445.054	7.14856	0.00100994	0.00131668	0.00112483	0.00115611	0.0015437	0.00116416	0.00115048	0.00015497	0.00128799	0.000221486	0.893237	0.43344
C_0036	XC0016	XC0016	0		129.066	8.38855	0.036578	0.0375977	0.0372605	0.0310255	0.0337087	0.0305722	0.0371454	0.000519497	0.0317688	0.00169524	1.16924	0.023603	*
C_0102	XC0061	XC0061	0		218.14	8.90821	0.150361	0.161952	0.173119	0.156901	0.1767	0.170661	0.161811	0.01138	0.168087	0.0101472	0.962657	0.51569
C_0104	XC0065	XC0065	0		221.093	12.6626	0.00178761	0.00221061	0.00187145	0.00202468	0.00230036	0.00220769	0.00195656	0.000223978	0.00217758	0.000140284	0.898502	0.23391
C_0119	XC0089	XC0089	0		255.095	9.11871	N.D.	N.D.	N.D.	N.D.	N.D.	N.D.	N.A.	N.A.	N.A.	N.A.	N.A.	N.A.
C_0134	XC0126	XC0126	0		310.114	14.5744	0.00503641	0.00503493	0.00534845	0.00501641	0.00252769	0.00239025	0.00513993	0.000180586	0.00331145	0.00147814	1.55217	0.16359
C_0136	XC0132	XC0132	0		325.161	8.29101	0.00225861	0.00284808	0.00269757	0.0029833	0.00270704	0.00240086	0.00260142	0.000306275	0.00269707	0.000291348	0.964536	0.71515
C_0140	XC0137	XC0137	0		350.103	13.058	0.00945066	0.0123129	0.0102382	0.00913741	0.0126384	0.0107604	0.0106672	0.00147856	0.0108454	0.00175206	0.983573	0.8996
A_0112	XMP	XMP	73323	HMDB0001554	363.034	12.9738	0.000358426	0.000339267	0.000304783	0.000426625	0.000265809	N.D.	0.000334158	2.7184e-05	0.000346217	0.000113714	0.965171	0.90564
A_0076	Xylulose 5-phosphate	X5P	439190	HMDB0000868	229.011	11.1349	0.000830727	0.00071982	0.000691796	0.000521174	0.00083579	0.000749461	0.000747448	7.34702e-05	0.000702141	0.000162558	1.06453	0.6919
C_0007	β-Ala	b-Ala	239	HMDB0000056	90.0556	6.96561	1.17765	1.26351	1.24431	1.19674	1.2554	1.26473	1.22849	0.0450641	1.23896	0.0368588	0.991552	0.77163
C_0103	β-Ala-Lys	b-Ala-Lys	440638		218.152	6.50649	N.D.	N.D.	0.00138633	N.D.	N.D.	N.D.	0.00138633	N.A.	N.A.	N.A.	1<	N.A.
C_0059	γ-Butyrobetaine	Actinine	134	HMDB0001161	146.118	7.71959	0.0388936	0.0440221	0.0423167	0.041585	0.0438049	0.0421817	0.0417441	0.00261176	0.0425239	0.00114881	0.981664	0.67103
C_0118	γ-Glu-Cys	g-Glu-Cys	123938	HMDB0001049	251.071	12.3698	0.0105197	0.0130346	0.0123024	0.00994012	0.0118981	0.011134	0.0119523	0.00129351	0.0109907	0.000986798	1.08749	0.36759
The ID consists of the initial letter of the measurement mode and a serial number. C: cation mode, A: anion mode
N.D.: Not Detected.
N.A.: Not Available.
† Candidate compounds obtained by matching the m/z and MT of detected peaks to the HMT database are shown.
¶ The ratio of detection means between the two groups is calculated with the latter as the denominator.
|| The p-values of Welch's t-test and their ranges are shown. (*<0.05, **<0.01, ***<0.001)
For Gln, Glu, and Pro, where the peak intensities were saturated, the 13C Relative Area was used.

## Sheet: compounds detection information
Candidate compounds detection information
ID	HMT DB †				m/z	MT/RT	Relative Area										Comparative Analysis			Number of Samples Detected
	Compound name	Pathway Label	PubChem CID	HMDB ID			ALDH1L1			empty			ALDH1L1		empty		ALDH1L1 vs empty			ALDH1L1	empty	ALL
							L1-1	L1-2	L1-3	C-1	C-2	C-3	Mean	S.D.	Mean	S.D.	Ratio ¶	p-value ||		3	3	6
C_0037	1-Aminocyclopentanecarboxylic acid	1-Aminocyclopentanecarboxylic acid	2901		130.087	9.16989	0.00818225	0.00826981	0.00734981	0.00752356	0.00764562	0.00743184	0.00793396	0.00050778	0.00753368	0.000107251	1.05313	0.30403		3	3	6
C_0011	1-Aminocyclopropane-1-carboxylic acid Homoserinelactone	1-Aminocyclopropane-1-carboxylic acid Homoserinelactone	535 73508		102.056	6.74359	0.0069927	0.00744867	0.00633695	0.00821461	0.00617948	0.00604567	0.0069261	0.000558843	0.00681325	0.00121545	1.01656	0.89368		3	3	6
C_0057	1-Methyl-4-imidazoleacetic acid	MIA	75810	HMDB0002820	141.065	7.8591	0.00201106	0.00255852	0.00203992	0.00214899	N.D.	0.00206758	0.00220317	0.000308084	0.00210829	5.75612e-05	1.045	0.65066		3	2	5
C_0125	1-Methyladenosine	1-Methyladenosine	27476	HMDB0003331	282.12	9.52543	0.000874087	0.000866526	0.000708391	0.00105553	0.000654863	0.000914916	0.000816335	9.35587e-05	0.000875104	0.00020328	0.932843	0.68201		3	3	6
C_0076	1-Methylhistidine 3-Methylhistidine	1-Methylhistidine 3-Methylhistidine	92105 64969	HMDB0000001 HMDB0000479	170.094	7.12604	0.0294911	0.0315104	0.0306983	0.0307769	0.0311852	0.0318183	0.0305666	0.00101607	0.0312601	0.000524735	0.977815	0.37077		3	3	6
C_0053	1-Methylnicotinamide	1-Methylnicotinamide	457	HMDB0000699	137.072	6.98539	0.0288777	0.0316466	0.0301238	0.0339329	0.0341509	0.0318056	0.0302161	0.00138671	0.0332965	0.00129575	0.907486	0.048509	*	3	3	6
C_0022	1-Pyrroline 5-carboxylic acid	P5C	440162	HMDB0001301	114.056	10.6479	0.0539787	0.0759734	0.0753878	0.0556482	0.0837703	0.0833147	0.0684466	0.012533	0.0742444	0.0161064	0.921909	0.64993		3	3	6
A_0060	10-Hydroxydecanoic acid	10-Hydroxydecanoic acid	74300		187.134	7.93398	N.D.	N.D.	N.D.	N.D.	N.D.	N.D.	N.A.	N.A.	N.A.	N.A.	N.A.	N.A.		0	0	0
C_0058	1H-Imidazole-4-propionic acid	1H-Imidazole-4-propionic acid	10105257		141.065	7.73105	0.00235938	0.00270978	0.00265494	N.D.	0.00263196	0.00204848	0.0025747	0.000188481	0.00234022	0.000412586	1.1002	0.56497		3	2	5
C_0108	2'-Deoxycytidine	dCyt	13711	HMDB0000014	228.1	9.02052	0.000733883	0.000626665	0.000570366	0.000918587	0.000827963	0.000804532	0.000643638	8.30693e-05	0.000850361	6.02359e-05	0.7569	0.029166	*	3	3	6
A_0088	2,3-Diphosphoglyceric acid	Diphosphoglycerate	186004	HMDB0001294	264.952	19.021	0.0610155	0.0716715	0.0715576	0.0610004	0.0750439	0.0723599	0.0680815	0.00611964	0.0694681	0.007455	0.98004	0.81606		3	3	6
C_0013	2-Aminoisobutyric acid 2-Aminobutyric acid	2-Aminoisobutyric acid 2-Aminobutyric acid	6119 6657	HMDB0001906 HMDB0000452	104.071	9.23161	0.0818071	0.077566	0.0792829	0.0828835	0.0906839	0.0832468	0.079552	0.00213334	0.0856047	0.00440242	0.929294	0.12493		3	3	6
A_0080	2-Deoxyglucose 6-phosphate	2-Deoxyglucose 6-phosphate	440992		243.028	10.5589	0.00318476	0.00340703	0.00327491	0.0032877	0.00296135	0.00317671	0.0032889	0.000111792	0.00314192	0.000165936	1.04678	0.28109		3	3	6
A_0031	2-Hydroxyglutaric acid	2-Hydroxyglutaric acid	43	HMDB0000606,HMDB0000694	147.03	17.3348	0.0336594	0.0375976	0.0375705	0.032415	0.038956	0.0396575	0.0362758	0.00226596	0.0370095	0.00399437	0.980176	0.79909		3	3	6
A_0016	2-Hydroxyvaleric acid	2-Hydroxyvaleric acid	98009	HMDB0001863	117.056	9.41459	0.00424791	0.00534659	0.00624956	0.00409252	0.00481378	0.00582681	0.00528135	0.00100242	0.00491104	0.000871223	1.0754	0.65484		3	3	6
A_0030	2-Oxoglutaric acid	2-OG	51	HMDB0000208	145.014	21.8508	0.159959	0.202132	0.21423	0.156979	0.209248	0.221251	0.192107	0.0284907	0.195826	0.0341737	0.981009	0.89211		3	3	6
A_0012	2-Oxoisovaleric acid	2-KIV	49	HMDB0000019	115.04	10.4642	0.0496009	0.0482863	0.0521284	0.0440169	0.0510435	0.054231	0.0500052	0.00195271	0.0497638	0.0052259	1.00485	0.94574		3	3	6
A_0055	2-Phosphoglyceric acid	2-PG	439278	HMDB0003391	184.986	19.872	0.0056116	0.00543635	0.00408213	0.00672376	0.00551439	0.004172	0.00504336	0.000837051	0.00547005	0.00127646	0.921996	0.65736		3	3	6
A_0130	3',5'-ADP	3',5'-ADP	159296	HMDB0000061	426.023	13.7659	N.D.	0.000545699	0.000797414	0.000685674	0.000799253	0.00056959	0.000671557	0.000177989	0.000684839	0.000114834	0.980605	0.9361		2	3	5
A_0099	3'-CMP 2'-CMP	3'-CMP 2'-CMP	66535 101544	HMDB0011692	322.045	10.0738	0.00120315	0.00120718	0.00121762	0.000836338	0.000703342	0.00108522	0.00120932	7.46802e-06	0.000874966	0.000193847	1.38213	0.095937		3	3	6
A_0156	3'-Dephospho CoA	Dephospho-CoA	444485	HMDB0001373	686.143	8.27173	0.000467634	0.000948691	0.00101016	N.D.	0.000805647	0.00134803	0.000808828	0.000297077	0.00107684	0.000383523	0.751113	0.49909		3	2	5
C_0012	3-Aminoisobutyric acid	3-Aminoisobutyric acid	64956	HMDB0003911	104.071	7.47771	0.0126929	0.0144803	0.020387	0.0140021	0.0189076	0.0170247	0.0158534	0.00402667	0.0166448	0.0024747	0.952454	0.78897		3	3	6
A_0036	3-Hydroxy-3-methylglutaric acid	3-Hydroxy-3-methylglutaric acid	1662		161.046	15.8511	0.0204536	0.0220963	0.0221684	0.0180405	0.0191537	0.0198057	0.0215728	0.000969907	0.019	0.000892635	1.13541	0.028063	*	3	3	6
A_0007	3-Hydroxybutyric acid	3-HBA	441	HMDB0000011,HMDB0000357,HMDB0000442	103.04	9.84098	0.00758201	0.00777531	0.0090009	0.00740328	0.00910874	0.00925234	0.00811941	0.000769487	0.00858812	0.00102861	0.945423	0.56428		3	3	6
A_0126	3-Methylcrotonyl CoA_divalent	3-Methylcrotonyl-CoA	9549326		423.57	10.2545	N.D.	0.000624682	0.000248956	0.000308246	N.D.	0.000498641	0.000436819	0.000265678	0.000403443	0.00013463	1.08273	0.89294		2	2	4
A_0056	3-Phosphoglyceric acid	3-PG	439183	HMDB0000807	184.986	20.3765	0.0354982	0.0302262	0.022603	0.0364353	0.0333028	0.0213027	0.0294424	0.00648322	0.0303469	0.00798761	0.970195	0.88663		3	3	6
A_0029	4-Acetamidobutanoic acid	4-Acetamidobutanoic acid	18189	HMDB0003681	144.067	8.72558	0.000771922	0.000898429	0.000777799	N.D.	0.000749014	N.D.	0.00081605	7.14026e-05	0.000749014	N.A.	1.0895	N.A.		3	1	4
A_0020	4-Methyl-2-oxovaleric acid 3-Methyl-2-oxovaleric acid	2-Oxoleucine 2K3MVA	70 47	HMDB0000695 HMDB0000491	129.056	9.85942	0.283566	0.283153	0.294676	0.268293	0.275405	0.304713	0.287132	0.00653669	0.282804	0.0193042	1.0153	0.74239		3	3	6
C_0130	5'-Deoxy-5'-methylthioadenosine	MTA	439176	HMDB0001173	298.098	9.63407	0.00789746	0.00842756	0.00870975	0.0112885	0.00841936	0.00593316	0.00834492	0.000412406	0.00854701	0.00267995	0.976356	0.90862		3	3	6
A_0106	5-Aminoimidazole-4-carboxamide ribotide	AICAR	65110	HMDB0001517	337.055	9.77319	0.00307275	0.00506028	0.00538274	0.000498113	0.00068416	0.000571589	0.00450526	0.00125102	0.000584621	9.37056e-05	7.70629	0.031694	*	3	3	6
C_0025	5-Aminovaleric acid	5-Aminovaleric acid	138	HMDB0003355	118.087	7.67764	0.0188619	0.0190787	0.0182943	0.0176975	0.0186886	0.0186422	0.018745	0.00040504	0.0183428	0.000559281	1.02193	0.37528		3	3	6
C_0071	5-Hydroxylysine	5-Hydroxylysine	3032849	HMDB0000450	163.107	6.81148	N.D.	0.000952963	0.0011996	N.D.	N.D.	0.000893689	0.00107628	0.000174396	0.000893689	N.A.	1.20431	N.A.		2	1	3
A_0018	5-Oxoproline	Oxoproline	7405	HMDB0000267	128.035	9.79781	0.205666	0.178791	0.18152	0.195253	0.192529	0.192216	0.188659	0.0147918	0.193333	0.00167019	0.975827	0.63991		3	3	6
A_0089	6-Phosphogluconic acid	6-PG	91493	HMDB0001316	275.018	15.0551	0.00794044	0.0148784	0.0158638	0.00865702	0.0169131	0.0177892	0.0128942	0.00431829	0.0144531	0.00503864	0.892141	0.70538		3	3	6
C_0112	7,8-Dihydrobiopterin	7,8-Dihydrobiopterin	119055	HMDB0000038	240.111	10.4148	0.000705404	0.00110423	0.00103315	0.0006152	0.000915556	0.000842742	0.000947595	0.000212733	0.000791166	0.00015668	1.19772	0.3678		3	3	6
C_0051	Adenine	Adenine	190	HMDB0000034	136.063	7.25806	0.0051788	0.00439962	0.00551692	0.00513861	0.0048343	0.00443873	0.00503178	0.000572977	0.00480388	0.000350932	1.04744	0.59451		3	3	6
C_0122	Adenosine	Adenosine	60961	HMDB0000050	268.105	9.44891	0.0344925	0.0328999	0.0378613	0.0252127	0.0276523	0.0335972	0.0350846	0.00253316	0.0288207	0.00431264	1.21734	0.11205		3	3	6
A_0128	Adenosine 5'-phosphosulfate	Adenosine 5'-phosphosulfate	10238	HMDB0001003	426.013	10.4162	0.00481075	0.00563291	0.0061628	0.00445381	0.00689732	0.00671517	0.00553548	0.000681271	0.0060221	0.00136123	0.919195	0.61907		3	3	6
A_0136	Adenylosuccinic acid	Succinyl AMP	447145	HMDB0000536	462.068	14.121	0.000754187	0.000954076	0.00101091	0.000435849	0.000536184	0.000459669	0.000906392	0.000134842	0.000477234	5.24232e-05	1.89926	0.020269	*	3	3	6
C_0096	ADMA	ADMA	123831	HMDB0001539	203.151	7.3025	0.00602879	0.00708347	0.00659676	0.0070432	0.00826086	0.00842105	0.00656968	0.000527861	0.00790837	0.000753529	0.830724	0.072579		3	3	6
A_0129	ADP	ADP	6022	HMDB0001341	426.023	11.1977	0.180425	0.186567	0.20021	0.206013	0.180601	0.191545	0.189067	0.0101264	0.19272	0.0127466	0.981049	0.71835		3	3	6
A_0149	ADP-glucose GDP-fucose	ADP-Glc GDP-fucose	16500 10918995	HMDB0006557 HMDB0001095	588.076	8.59814	0.0182918	0.0247422	0.0233702	0.0190113	0.0242352	0.0251309	0.0221348	0.00339803	0.0227925	0.00330506	0.971144	0.82191		3	3	6
A_0145	ADP-ribose	ADP-Rib	445794	HMDB0001178	558.065	8.79065	0.00611564	0.00647928	0.00819217	0.00681984	0.00915259	0.0100118	0.00692903	0.00110892	0.00866141	0.00165169	0.799989	0.21585		3	3	6
C_0009	Ala	Ala	602	HMDB0000161,HMDB0001310	90.056	8.59962	6.50946	6.99763	6.96347	6.36803	6.75965	6.80637	6.82352	0.272519	6.64469	0.240724	1.02691	0.44297		3	3	6
C_0003	Aminoacetone	Aminoacetone	215	HMDB0002134	74.0603	6.53997	0.0186472	0.0160102	0.0192646	0.0224043	0.0198357	0.0189288	0.017974	0.00172848	0.0203896	0.00180272	0.881529	0.16932		3	3	6
A_0109	AMP	AMP	6083	HMDB0000045	346.056	9.68818	0.0364549	0.0419452	0.0519187	0.0385853	0.0432236	0.0487289	0.0434396	0.00783946	0.0435126	0.00507798	0.998322	0.98995		3	3	6
C_0078	Arg	Arg	6322	HMDB0000517,HMDB0003416	175.12	6.76451	0.587126	0.550013	0.478318	0.591071	0.553342	0.496176	0.538486	0.0553124	0.546863	0.0477782	0.984681	0.85252		3	3	6
C_0131	Arg-Glu	Arg-Glu	0		304.163	7.1507	0.00213155	0.00203342	0.00165223	0.00214267	0.00158293	0.00170459	0.00193907	0.000253203	0.00181006	0.000294397	1.07127	0.59648		3	3	6
C_0129	Argininosuccinic acid	ArgSuccinate	16950	HMDB0000052	291.131	9.01562	0.047882	0.0536058	0.0495752	0.0497259	0.0524036	0.0537614	0.0503543	0.00294035	0.0519636	0.00205343	0.96903	0.48521		3	3	6
A_0081	Ascorbate 2-phosphate	Ascorbate 2-phosphate	131711663		254.991	13.7592	0.000848461	0.000866118	0.000818538	0.000746401	0.000826656	0.000900352	0.000844372	2.40519e-05	0.000824469	7.69989e-05	1.02414	0.70466		3	3	6
C_0046	Asn	Asn	236	HMDB0000168,HMDB0033780	133.061	10.0317	0.492376	0.522625	0.498522	0.444423	0.46035	0.465117	0.504508	0.0159883	0.45663	0.0108368	1.10485	0.01673	*	3	3	6
C_0050	Asp	Asp	424	HMDB0000191,HMDB0006483	134.046	11.111	7.32708	7.67206	7.21832	7.4733	7.57165	7.46743	7.40582	0.236895	7.50413	0.05855	0.9869	0.55061		3	3	6
A_0143	ATP	ATP	5957	HMDB0000538	505.989	12.1838	2.54083	2.79987	2.60716	2.4313	2.67838	2.83546	2.64929	0.134558	2.64838	0.203744	1.00034	0.99522		3	3	6
A_0059	Azelaic acid	Azelaic acid	2266	HMDB0000784	187.097	12.4144	N.D.	N.D.	N.D.	0.000881691	N.D.	N.D.	N.A.	N.A.	0.000881691	N.A.	<1	N.A.		0	1	1
C_0026	Betaine	Betaine	247	HMDB0000043	118.087	10.8455	0.104487	0.123967	0.114051	0.106375	0.110985	0.106092	0.114169	0.00974046	0.107817	0.00274669	1.05891	0.3771		3	3	6
C_0109	Butyrylcarnitine	Butyrylcarnitine	439829	HMDB0002013	232.156	9.16372	0.0809769	0.0779182	0.0746794	0.0766346	0.0843375	0.0781203	0.0778581	0.00314916	0.0796975	0.0040865	0.976921	0.57236		3	3	6
A_0103	cAMP	cAMP	6076	HMDB0000058	328.045	7.74398	0.00221776	0.00191713	0.00167706	0.00249287	0.00229454	0.0016678	0.00193732	0.000270915	0.00215174	0.000430674	0.900349	0.51291		3	3	6
C_0100	Carboxymethyllysine	Carboxymethyllysine	123800		205.119	8.80674	0.00182485	0.0023165	0.00238295	0.00213845	0.00249015	0.00236477	0.00217477	0.000304854	0.00233112	0.000178244	0.932926	0.4954		3	3	6
C_0070	Carnitine	Carnitine	85	HMDB0000062	162.114	8.12442	0.112989	0.123124	0.130709	0.117588	0.135323	0.128419	0.122274	0.0088904	0.12711	0.00893993	0.961957	0.54284		3	3	6
C_0107	Carnosine	Carnosine	439224	HMDB0000033	227.116	6.4302	0.00277342	0.002189	0.00202368	0.00266727	0.00246095	0.0018362	0.0023287	0.000393907	0.00232147	0.000432735	1.00311	0.98396		3	3	6
A_0094	cCMP 2',3'-cCMP	cCMP 2',3'-cCMP	19236 68934	HMDB0011691	304.033	7.85493	0.00114622	0.00124847	0.00102826	0.000654158	0.000813868	0.00112719	0.00114098	0.000110194	0.000865071	0.000240637	1.31895	0.17513		3	3	6
A_0120	CDP	CDP	6132	HMDB0001546	402.012	11.7917	0.00958976	0.0114022	0.0131049	0.0115419	0.0110945	0.0129917	0.0113656	0.00175786	0.011876	0.000991706	0.957022	0.68963		3	3	6
A_0141	CDP-choline	CDP-choline	13804	HMDB0001413	487.102	6.99285	0.00082606	0.00098549	0.00115802	0.000760237	0.00098742	0.000801423	0.000989858	0.000166025	0.000849694	0.000121039	1.16496	0.30845		3	3	6
C_0016	Choline	Choline	305	HMDB0000097	104.108	6.52147	0.118749	0.119758	0.116813	0.118936	0.125786	0.11602	0.11844	0.00149629	0.120247	0.00501305	0.98497	0.60217		3	3	6
C_0042	cis-4-Hydroxyproline	cis-Hydroxyproline	440014	HMDB0006055	132.067	10.6479	0.0264351	0.0390066	0.03654	0.0301575	0.0376275	0.0396726	0.0339939	0.00666128	0.0358192	0.00500867	0.949042	0.72512		3	3	6
A_0049	cis-Aconitic acid	cis-Aconitic acid	643757	HMDB0000072	173.009	29.3245	0.0327586	0.0334546	0.0354401	0.0288467	0.0294847	0.0326865	0.0338844	0.00139143	0.0303393	0.00205759	1.11685	0.077537		3	3	6
A_0019	Citraconic acid	Citraconic acid	643798	HMDB0000634	129.019	17.3324	0.00139823	0.00123949	0.00145677	0.0013283	0.00145601	0.00146395	0.00136483	0.000112425	0.00141609	7.61271e-05	0.963806	0.55349		3	3	6
A_0062	Citric acid	Citric acid	311	HMDB0000094	191.019	27.259	0.589494	0.614244	0.644521	0.531088	0.563233	0.581467	0.616086	0.0275596	0.558596	0.0255076	1.10292	0.057233		3	3	6
C_0080	Citrulline	Citrulline	9750	HMDB0000904	176.104	10.5948	0.0645072	0.0665842	0.0607003	0.0640462	0.0652694	0.0679522	0.0639306	0.00298402	0.0657559	0.00199796	0.972241	0.43504		3	3	6
A_0100	CMP	CMP	6131	HMDB0000095	322.045	9.88778	0.00431698	0.00478743	0.00537595	0.00437771	0.0045699	0.00510732	0.00482679	0.00053058	0.00468498	0.000378177	1.03027	0.72726		3	3	6
A_0152	CMP-N-acetylneuraminate	CMP-NeuNAc	448209	HMDB0001176	613.141	8.41057	0.0355168	0.0384781	0.0390039	0.0340523	0.0378983	0.0383534	0.0376663	0.00187994	0.036768	0.00236283	1.02443	0.63483		3	3	6
A_0115	CoA_divalent	CoA	87642		382.551	10.9381	0.0289961	0.0420772	0.0443036	0.0301958	0.0500122	0.0501059	0.038459	0.00827036	0.043438	0.0114682	0.885376	0.57794		3	3	6
C_0043	Creatine	Creatine	586	HMDB0000064	132.078	8.46875	0.344222	0.416769	0.468823	0.343827	0.377159	0.393595	0.409938	0.0625807	0.371527	0.0253571	1.10339	0.40599		3	3	6
C_0023	Creatinine	Creatinine	588	HMDB0000562	114.067	6.93229	0.0285732	0.0282237	0.0270975	0.0285752	0.0281633	0.0287445	0.0279648	0.000771198	0.0284943	0.000298949	0.981416	0.3598		3	3	6
A_0139	CTP	CTP	6176	HMDB0000082	481.978	12.7072	0.181711	0.195926	0.182684	0.175541	0.192845	0.195036	0.186773	0.00794099	0.187807	0.0106791	0.994496	0.89999		3	3	6
C_0031	Cys	Cys	594	HMDB0000574,HMDB0003417	122.028	10.8677	0.014498	0.0275041	0.00840529	0.0187278	0.00797931	0.0255795	0.0168025	0.00975572	0.0174289	0.00887168	0.96406	0.93841		3	3	6
C_0081	Cys-Gly	Cys-Gly	439498	HMDB0000078	179.048	8.79995	0.00173941	0.00212418	N.D.	0.00176343	N.D.	0.0043241	0.00193179	0.00027207	0.00304376	0.00181066	0.634673	0.54318		2	2	4
C_0106	Cystathionine	Cystathionine	834	HMDB0000099	223.076	9.48596	1.11581	1.26261	1.30714	1.17465	1.25765	1.2322	1.22852	0.100115	1.2215	0.0425233	1.00575	0.91879		3	3	6
A_0042	Cysteic acid	Cysteic acid	72886	HMDB0002757	167.997	11.7979	0.00140943	0.00196021	0.00213423	0.00188945	0.00179672	0.00165681	0.00183463	0.000378367	0.00178099	0.000117115	1.03011	0.83324		3	3	6
C_0144	Cysteine glutathione disulfide	Cysteine glutathione disulfide	10455148	HMDB0000656	427.095	11.2135	0.00622157	0.00425484	0.00165629	0.0050143	0.00193748	0.00380189	0.00404424	0.00228991	0.00358456	0.00154989	1.12824	0.78956		3	3	6
A_0033	Cysteinesulfinic acid	Cysteinesulfinic acid	1549098	HMDB0000996	152.002	9.9309	0.0194614	0.0175405	0.0165616	0.0187054	0.0185783	0.0170947	0.0178545	0.00147517	0.0181261	0.000895495	0.985015	0.80133		3	3	6
A_0123	dADP	dADP	188966	HMDB0001508	410.029	11.3022	0.00100061	0.000753029	0.000774782	0.00110461	0.000885115	0.000896355	0.000842805	0.000137091	0.000962027	0.00012361	0.876072	0.32653		3	3	6
A_0105	dAMP	dAMP	12599	HMDB0000905	330.062	9.72515	0.000304289	0.000417352	0.000343258	0.000409713	0.000342537	0.000351747	0.000354966	5.7434e-05	0.000367999	3.64181e-05	0.964585	0.75945		3	3	6
A_0142	dATP	dATP	15993	HMDB0001532	489.994	12.0904	0.011437	0.0119273	0.0109314	0.0107778	0.0122162	0.0121313	0.0114319	0.000497946	0.0117085	0.000807047	0.97638	0.64503		3	3	6
A_0116	dCDP	dCDP	150855	HMDB0001245	386.018	11.9675	0.000599243	0.000768287	0.000795906	0.000531167	0.00067594	0.000751459	0.000721145	0.00010647	0.000652855	0.000111946	1.1046	0.48668		3	3	6
A_0137	dCTP	dCTP	65091	HMDB0000998	465.983	12.7895	0.0114454	0.0114426	0.0105384	0.0113205	0.0121989	0.0123571	0.0111421	0.00052285	0.0119588	0.000558418	0.931706	0.13843		3	3	6
A_0154	Deamido-NAD+	Deamido-NAD	165491	HMDB0001179	663.087	8.58704	0.0018444	0.00202932	0.00174722	0.00122145	0.00136649	0.00115717	0.00187365	0.000143305	0.00124837	0.000107228	1.50087	0.0048026	**	3	3	6
A_0047	Decanoic acid	Decanoic acid	2969	HMDB0000511	171.14	8.20205	0.00289821	0.00362154	0.00378866	0.00312012	0.00346739	0.00363538	0.00343614	0.000473294	0.00340763	0.000262776	1.00836	0.93287		3	3	6
C_0018	Diethanolamine	Diethanolamine	8113	HMDB0004437	106.087	7.28767	0.0174401	0.0165202	0.0183004	0.332349	0.0336566	0.0290905	0.0174202	0.00089029	0.131699	0.173783	0.132273	0.37275		3	3	6
C_0079	Diethylaminomalonic acid	Diethylaminomalonic acid	81272		176.092	8.62191	0.00936303	0.00980406	0.00762382	0.00932281	0.0104486	0.00956735	0.00893031	0.00115273	0.00977959	0.000592144	0.913157	0.33915		3	3	6
A_0034	Dihydroorotic acid	Dihydroorotic acid	439216	HMDB0000528	157.025	9.72144	0.00106781	0.00150785	0.00130891	0.000977009	0.00140394	0.00125909	0.00129486	0.000220358	0.00121335	0.000217113	1.06718	0.67181		3	3	6
A_0043	Dihydroxyacetone phosphate	DHAP	668	HMDB0001473	168.991	12.9786	0.0253904	0.0342507	0.0312749	0.0226026	0.0490394	0.0474628	0.0303053	0.00450905	0.0397016	0.0148291	0.763327	0.38895		3	3	6
C_0094	DOPA	DOPA	6047	HMDB0000181,HMDB0000609	198.075	11.0099	N.D.	N.D.	N.D.	N.D.	N.D.	0.00330729	N.A.	N.A.	0.00330729	N.A.	<1	N.A.		0	1	1
A_0119	dTDP	dTDP	164628	HMDB0001274	401.016	11.6343	0.0014421	0.00160748	0.00226701	0.00179567	0.00175562	0.0018007	0.0017722	0.000436425	0.001784	2.47064e-05	0.993387	0.96694		3	3	6
A_0146	dTDP-glucose	TDP-Glc	443210	HMDB0001328	563.07	8.74005	0.0022747	0.0026172	0.00264497	0.00225304	0.00253021	0.00247722	0.00251229	0.000206229	0.00242015	0.000147131	1.03807	0.56632		3	3	6
A_0098	dTMP	dTMP	9700	HMDB0001227	321.05	9.87055	0.00100341	0.00112191	0.00116557	0.000826345	0.00108059	0.000887362	0.00109696	8.39111e-05	0.000931432	0.000132728	1.17772	0.15496		3	3	6
A_0138	dTTP	dTTP	64968	HMDB0001342	480.983	12.4639	0.0259467	0.0270453	0.0271468	0.0258927	0.0296427	0.0283886	0.0267129	0.000665535	0.0279746	0.00190898	0.954898	0.37353		3	3	6
A_0095	dUMP	dUMP	65063	HMDB0001409	307.034	10.2511	0.00208428	0.0019261	0.00164915	0.00194402	0.0017547	0.0016668	0.00188651	0.000220254	0.00178851	0.00014167	1.0548	0.55787		3	3	6
C_0002	Ethanolamine	Ethanolamine	700	HMDB0000149	62.0605	6.03317	N.D.	N.D.	N.D.	0.00394613	0.00318463	0.00294641	N.A.	N.A.	0.00335906	0.000522185	<1	N.A.		0	3	3
A_0026	Ethanolamine phosphate	EAP	1015	HMDB0000224	140.012	8.27243	0.00609417	0.00470306	0.00357969	0.00577827	0.00453793	0.00366636	0.00479231	0.00125961	0.00466085	0.0010613	1.0282	0.89692		3	3	6
A_0118	FAD_divalent	FAD	643975		391.571	8.1391	0.00639006	0.00729424	0.00668108	0.00657847	0.0073175	0.00739568	0.00678846	0.000461554	0.00709722	0.000450942	0.956496	0.45385		3	3	6
A_0135	FMN	FMN	643976	HMDB0001520	455.102	8.61973	0.000655247	0.000753926	0.000614846	N.D.	0.000763629	0.000761452	0.000674673	7.1546e-05	0.000762541	1.53919e-06	0.88477	0.16716		3	2	5
C_0145	Folic acid	Folic acid	6037	HMDB0000121	442.149	13.4288	0.0037899	0.0037319	0.00347903	0.00209421	0.00185614	0.00208032	0.00366694	0.000165302	0.00201022	0.000133621	1.82415	0.00022618	***	3	3	6
A_0107	Fructose 1,6-diphosphate	F1,6P	172313	HMDB0001058	338.989	14.9657	0.0639715	0.0825514	0.073034	0.067286	0.0909486	0.0837487	0.0731856	0.00929083	0.0806611	0.0121297	0.907322	0.4475		3	3	6
A_0084	Fructose 6-phosphate	F6P	603	HMDB0000124	259.023	10.2351	0.0324394	0.0619853	0.06458	0.031395	0.0630094	0.0648743	0.0530016	0.0178546	0.0530929	0.0188141	0.99828	0.99543		3	3	6
A_0011	Fumaric acid	Fumaric acid	444972	HMDB0000134	115.003	26.1574	0.132373	0.137489	0.138546	0.132081	0.138565	0.139777	0.136136	0.00330136	0.136808	0.00413789	0.995088	0.83725		3	3	6
C_0014	GABA	GABA	119	HMDB0000112	104.071	7.32961	0.173004	0.204625	0.207548	0.231834	0.237828	0.246045	0.195059	0.0191565	0.238569	0.00713442	0.817622	0.045429	*	3	3	6
C_0083	Galactosamine Glucosamine	Galactosamine Glucosamine	24154 439213	HMDB0001514	180.087	8.90132	N.D.	0.00097025	N.D.	0.00109767	N.D.	N.D.	0.00097025	N.A.	0.00109767	N.A.	0.883919	N.A.		1	1	2
A_0132	GDP	GDP	8977	HMDB0001201	442.018	11.0391	0.0186661	0.0203363	0.0205004	0.0228486	0.0182997	0.0215565	0.0198343	0.00101495	0.0209016	0.00234411	0.948936	0.52637		3	3	6
A_0150	GDP-glucose GDP-mannose GDP-galactose	GDP-glucose GDP-Man GDP-galactose	46173703 18396 439695	HMDB0003351 HMDB0001163	604.072	8.56613	0.0121398	0.0171716	0.0168702	0.0119001	0.0170949	0.0186266	0.0153939	0.00282211	0.0158739	0.00352554	0.969761	0.86329		3	3	6
C_0139	Gibberellic acid	Gibberellic acid	439551	HMDB0003559	347.151	22.1913	0.00534091	0.0059101	0.00459743	0.00551363	0.00551836	0.00551497	0.00528282	0.000658257	0.00551566	2.44043e-06	0.957786	0.60248		3	3	6
C_0063	Gln	Gln	738	HMDB0000641,HMDB0003423	148.08	10.2688	0.684835	0.640499	0.591175	0.669968	0.615661	0.621547	0.638836	0.0468522	0.635725	0.0298009	1.00489	0.92814		3	3	6
C_0064	Glu	Glu	611	HMDB0000148,HMDB0003339	149.065	10.4132	1.34954	1.42156	1.34153	1.34132	1.4005	1.35005	1.37088	0.0440774	1.36395	0.0319499	1.00508	0.83742		3	3	6
A_0070	Glucaric acid	Glucaric acid	33037	HMDB0000663	209.032	14.8948	N.D.	N.D.	N.D.	N.D.	N.D.	N.D.	N.A.	N.A.	N.A.	N.A.	N.A.	N.A.		0	0	0
A_0066	Gluconic acid	Gluconic acid	10690	HMDB0000625	195.051	8.3773	0.020322	0.0183752	0.0180735	0.0173917	0.0155101	0.0173745	0.0189235	0.00122046	0.0167587	0.00108142	1.12917	0.08395		3	3	6
C_0082	Gluconolactone	1,5-Gluconolactone	7027	HMDB0000150	179.056	22.9826	0.0176767	0.01504	0.0140663	0.0146068	0.0130159	0.0137683	0.0155943	0.00186795	0.013797	0.000795828	1.13027	0.23241		3	3	6
A_0085	Glucose 1-phosphate	G1P	65533	HMDB0001586	259.023	10.41	0.0290101	0.0402238	0.0394626	0.0291658	0.0400448	0.0418149	0.0362321	0.00626605	0.0370085	0.00684944	0.979022	0.89189		3	3	6
A_0083	Glucose 6-phosphate	G6P	5958	HMDB0001401	259.023	10.1366	0.13443	0.235299	0.239952	0.123456	0.234534	0.262936	0.203227	0.059625	0.206975	0.0737107	0.98189	0.94883		3	3	6
A_0065	Glucuronic acid Galacturonic acid	Glucuronic acid Galacturonic acid	94715 439215	HMDB0000127 HMDB0002545	193.035	8.32425	0.00127316	0.00139566	0.00130513	0.00120915	0.00153182	0.00176573	0.00132465	6.35409e-05	0.00150224	0.000279465	0.881786	0.3864		3	3	6
A_0023	Glutaric acid	Glutaric acid	743	HMDB0000661	131.035	17.1955	0.00460353	0.00516709	0.00514962	0.00472131	0.0051755	0.00496543	0.00497341	0.000320447	0.00495408	0.000227308	1.0039	0.9366		3	3	6
C_0133	Glutathione (GSH)	GSH	124886	HMDB0000125	308.093	12.7762	8.17396	10.0779	9.73549	8.57871	9.57106	9.82284	9.32911	1.01493	9.3242	0.657776	1.00053	0.99478		3	3	6
C_0132	Glutathione (GSSG)_divalent	GSSG	65359		307.085	11.7397	2.91749	1.97019	1.88494	2.48476	1.94337	1.70962	2.25754	0.573117	2.04592	0.397617	1.10344	0.63023		3	3	6
C_0004	Gly	Gly	750	HMDB0000123	76.0399	7.89608	5.5936	5.79298	5.55563	4.94647	5.0135	5.08919	5.6474	0.127497	5.01639	0.0714019	1.12579	0.0042128	**	3	3	6
C_0092	Gly-Asp	Gly-Asp	97363		191.067	9.46003	0.064608	0.0666879	0.0660041	0.0634836	0.0672986	0.0702045	0.0657667	0.00106011	0.0669956	0.00337065	0.981657	0.59914		3	3	6
C_0047	Gly-Gly	Gly-Gly	11163	HMDB0011733	133.061	7.96268	0.0232783	0.0259461	0.0241117	0.0270857	0.0262654	0.0265368	0.0244454	0.00136482	0.0266293	0.000417876	0.917987	0.098607		3	3	6
C_0088	Gly-Leu	Gly-Leu	0		189.124	9.29057	N.D.	N.D.	0.00329026	N.D.	0.00336608	N.D.	0.00329026	N.A.	0.00336608	N.A.	0.977476	N.A.		1	1	2
A_0044	Glyceraldehyde 3-phosphate	GAP	729	HMDB0001112	168.991	11.9528	0.0031913	0.00182648	0.00348765	0.00295639	0.00427486	0.00469262	0.00283514	0.000886008	0.00397463	0.000906217	0.71331	0.19444		3	3	6
A_0009	Glyceric acid	Glyceric acid	439194	HMDB0000139,HMDB0006372	105.019	10.639	0.00313063	0.00289364	0.00276794	0.00288875	0.00256126	0.00262311	0.00293074	0.000184166	0.00269104	0.00017399	1.08907	0.17686		3	3	6
C_0010	Glycerol	Glycerol	753	HMDB0000131	93.0552	22.1529	1.26368	1.80705	1.39653	1.33717	1.53529	1.58579	1.48909	0.283261	1.48609	0.131411	1.00202	0.98782		3	3	6
A_0045	Glycerol 2-phosphate	Glycerol 2-phosphate	2526		171.005	13.0376	0.0014169	0.00158684	0.00160237	0.00142208	0.00149072	0.00146694	0.00153537	0.00010289	0.00145992	3.48549e-05	1.05168	0.33215		3	3	6
A_0046	Glycerol 3-phosphate	G3P	439162	HMDB0000126	171.006	12.4455	0.0592784	0.0857035	0.0928592	0.0583261	0.0747361	0.0864958	0.0792803	0.0176878	0.073186	0.0141486	1.08327	0.66655		3	3	6
C_0120	Glycerophosphocholine	GPCho	439285	HMDB0000086	258.111	21.6821	0.101725	0.107391	0.0961726	0.088374	0.0916974	0.0818288	0.101763	0.00560922	0.0873001	0.00502121	1.16567	0.029711	*	3	3	6
A_0111	GMP	GMP	6804	HMDB0001397	362.051	9.48363	0.00616231	0.00726462	0.00862973	0.00632096	0.00742985	0.00854185	0.00735222	0.00123604	0.00743089	0.00111045	0.989413	0.93862		3	3	6
A_0144	GTP	GTP	6830	HMDB0001273	521.983	11.831	0.430591	0.470307	0.44156	0.427418	0.467008	0.477902	0.447486	0.0205107	0.457443	0.0265667	0.978234	0.63609		3	3	6
C_0126	Guanosine	Guanosine	6802	HMDB0000133	284.1	12.0732	0.00160578	0.00220413	0.00227943	0.0010766	0.00158919	0.00223741	0.00202978	0.000369122	0.0016344	0.000581722	1.24191	0.38584		3	3	6
A_0021	Heptanoic acid	Heptanoic acid	8094	HMDB0000666	129.093	8.88265	N.D.	0.0020733	0.00240884	0.00170727	0.00200955	0.00259413	0.00224107	0.000237265	0.00210365	0.000450859	1.06532	0.68749		2	3	5
A_0013	Hexanoic acid	Hexanoic acid	8892	HMDB0000535	115.076	9.31351	0.00126569	0.00119461	0.00128099	0.00112614	0.00131443	0.00145795	0.0012471	4.60928e-05	0.0012995	0.00016641	0.959673	0.64538		3	3	6
A_0053	Hippuric acid	Hippuric acid	464	HMDB0000714	178.05	8.69923	0.00169599	0.00162992	0.00137907	0.00168959	0.00145875	0.00130906	0.00156832	0.000167198	0.0014858	0.000191701	1.05554	0.60468		3	3	6
C_0068	His	His	773	HMDB0000177	156.078	6.93355	1.38756	1.36314	1.25907	1.40978	1.39381	1.33835	1.33659	0.0682339	1.38065	0.0374909	0.96809	0.39705		3	3	6
C_0127	His-Glu	His-Glu	7010583		285.121	7.21487	0.000970478	0.00121659	0.00122395	0.00115877	0.00163924	0.000929776	0.00113701	0.000144266	0.0012426	0.000362085	0.915027	0.67517		3	3	6
A_0134	HMG CoA_divalent	HMG-CoA	445127		454.572	11.6983	0.0124833	0.012315	0.0105648	0.011402	0.0117303	0.0123311	0.0117877	0.00106241	0.0118211	0.000471168	0.997171	0.96364		3	3	6
C_0091	Homocitrulline	Homocitrulline	65072	HMDB0000679	190.119	10.7199	N.D.	N.D.	0.00305481	0.00288006	0.00354543	N.D.	0.00305481	N.A.	0.00321275	0.000470487	0.950839	N.A.		1	2	3
C_0029	Homoserine	Homoserine	12647	HMDB0000719	120.067	9.66082	0.00416451	0.0051689	N.D.	0.00598135	0.00534109	0.00533241	0.00466671	0.000710212	0.00555162	0.000372183	0.840603	0.29843		2	3	5
C_0041	Hydroxyproline	Hydroxyproline	5810	HMDB0000725	132.067	11.6039	0.168981	0.18624	0.192508	0.175147	0.188947	0.179158	0.182577	0.0121835	0.181084	0.00709864	1.00824	0.86547		3	3	6
C_0019	Hypotaurine	Hypotaurine	107812	HMDB0000965	110.028	17.9183	0.27249	0.29984	0.304174	0.249771	0.285921	0.263386	0.292168	0.0171789	0.266359	0.0182571	1.09689	0.1494		3	3	6
C_0044	Ile	Ile	791	HMDB0000172	132.103	9.7773	5.60416	5.28873	4.82331	5.71328	5.41235	5.25579	5.23873	0.39282	5.46047	0.232514	0.959391	0.45758		3	3	6
C_0034	Imidazole-4-acetic acid	Imidazole-4-acetic acid	96215	HMDB0002024	127.051	7.64077	N.D.	N.D.	N.D.	N.D.	N.D.	N.D.	N.A.	N.A.	N.A.	N.A.	N.A.	N.A.		0	0	0
A_0110	IMP	IMP	8582	HMDB0000175	347.04	9.90628	0.0022691	0.00218639	0.001923	0.00209238	0.00197575	0.0019496	0.00212616	0.000180738	0.00200591	7.60198e-05	1.05995	0.37418		3	3	6
C_0123	Inosine	Inosine	6021	HMDB0000195	269.09	19.3697	N.D.	0.00152128	0.00184506	N.D.	0.00120753	0.00197206	0.00168317	0.000228948	0.0015898	0.000540602	1.05873	0.85132		2	2	4
A_0017	Isethionic acid	Isethionic acid	7866	HMDB0003903	124.991	11.9337	N.D.	0.000311444	N.D.	0.000392802	N.D.	N.D.	0.000311444	N.A.	0.000392802	N.A.	0.792877	N.A.		1	1	2
A_0004	Isobutyric acid Butyric acid	Isobutyric acid Butyric acid	6590 264	HMDB0001873 HMDB0000039	87.0453	10.1366	0.00273486	0.00176455	0.00196223	0.0021239	0.0017547	0.00201655	0.00215388	0.000512764	0.00196505	0.000189909	1.09609	0.59884		3	3	6
A_0063	Isocitric acid	Isocitric acid	1198	HMDB0000193	191.02	30.0138	0.0139842	0.0110136	0.0123037	0.0109616	N.D.	0.0105564	0.0124338	0.00148957	0.010759	0.00028649	1.15567	0.18602		3	2	5
A_0006	Isovaleric acid Valeric acid	Isovaleric acid Valeric acid	10430 7991	HMDB0000718 HMDB0000892	101.061	9.48608	0.00422737	0.00304353	0.00321606	0.00306939	0.00293851	0.00285395	0.00349565	0.00063953	0.00295395	0.000108549	1.18338	0.27856		3	3	6
A_0048	Isovalerylalanine N-Acetylleucine	Isovalerylalanine N-Acetylleucine	129285 70912	HMDB0000747 HMDB0011756	172.099	8.25632	0.000328557	0.000460434	0.000663129	0.000399721	0.000498734	0.000313774	0.00048404	0.000168531	0.000404076	9.25565e-05	1.19789	0.52174		3	3	6
C_0117	Isovalerylcarnitine	Isovalerylcarnitine	6426851	HMDB0000688	246.17	9.37236	0.0108352	0.010703	0.00999663	0.0109346	0.0124403	0.0107943	0.0105116	0.000450851	0.0113897	0.000912525	0.922902	0.23431		3	3	6
C_0101	Kynurenine	Kynurenine	846	HMDB0000684	209.093	9.46003	0.00677363	0.00712669	0.00824291	0.00604034	0.00647355	0.00668462	0.00738107	0.000766959	0.0063995	0.000328461	1.15338	0.14405		3	3	6
A_0005	Lactic acid	Lactic acid	612	HMDB0000190,HMDB0001311	89.0245	11.1177	1.87636	1.99845	2.12722	1.84419	2.03451	2.32081	2.00068	0.125444	2.0665	0.239913	0.968146	0.70185		3	3	6
A_0068	Lauric acid	Lauric acid	3893	HMDB0000638	199.171	7.91318	0.00933307	0.00713627	0.00903862	0.0201959	0.00861914	0.00765549	0.00850265	0.00119245	0.0121568	0.00697866	0.699414	0.46116		3	3	6
C_0045	Leu	Leu	857	HMDB0000687	132.103	9.88105	6.21707	6.02718	5.56905	6.54928	6.33509	6.24508	5.93777	0.333134	6.37648	0.156265	0.931198	0.13598		3	3	6
C_0061	Lys	Lys	866	HMDB0000182,HMDB0003405	147.114	6.53998	1.22711	1.23726	1.10943	1.35528	1.224	1.14929	1.19126	0.0710534	1.24286	0.104282	0.958486	0.52278		3	3	6
A_0024	Malic acid	Malic acid	525	HMDB0000156,HMDB0000744	133.014	21.7603	1.30054	1.32594	1.33807	1.3092	1.42866	1.38653	1.32152	0.0191504	1.3748	0.0605868	0.961245	0.26367		3	3	6
A_0127	Malonyl CoA_divalent	Malonyl-CoA	644066		425.55	12.3324	0.000666448	0.000659686	0.000284414	0.000515024	N.D.	0.000539612	0.000536849	0.000218642	0.000527318	1.73861e-05	1.01808	0.94682		3	2	5
C_0065	Met	Met	876	HMDB0000696	150.059	10.2465	0.892533	0.98172	1.04447	0.97046	1.11927	0.905184	0.972909	0.0763528	0.998303	0.109724	0.974563	0.76051		3	3	6
C_0072	Methionine sulfoxide	Methionine sulfoxide	158980	HMDB0002005	166.054	11.3828	0.045998	0.0387452	0.0232876	0.0398848	0.0221319	0.0362018	0.0360103	0.0115996	0.0327395	0.00936923	1.0999	0.72412		3	3	6
A_0082	myo-Inositol 1-phosphate myo-Inositol 3-phosphate	Myoinositol 1-phosphate Myoinositol 3-phosphate	107737 440194	HMDB0000213 HMDB0006814	259.022	10.543	0.0136641	0.0168251	0.0161656	0.0135859	0.0148981	0.0149652	0.0155516	0.00166758	0.0144831	0.000777707	1.07378	0.39259		3	3	6
A_0086	myo-Inositol 2-phosphate	Myoinositol 2-phosphate	160886		259.023	10.7706	0.00294861	0.00284517	0.0016929	N.D.	N.D.	0.00165681	0.00249556	0.000697046	0.00165681	N.A.	1.50625	N.A.		3	1	4
A_0074	Myristoleic acid	Myristoleic acid	5281119	HMDB0002000	225.187	7.67103	0.000715918	0.000573522	0.000580898	0.000819427	0.000763629	0.0008334	0.000623446	8.01679e-05	0.000805485	3.6916e-05	0.774001	0.041599	*	3	3	6
A_0022	N-Acetyl-β-alanine	N-Acetyl-b-alanine	76406		130.051	9.30856	0.00974377	0.0101277	0.00886058	0.00747708	0.00924941	0.0102236	0.00957736	0.000649766	0.00898338	0.00139247	1.06612	0.55368		3	3	6
A_0050	N-Acetylasparagine	N-Acetylasparagine	99715	HMDB0006028	173.057	8.60674	0.00382788	0.00313328	0.003376	0.00293026	0.00273573	0.00278999	0.00344572	0.000352506	0.00281866	0.000100383	1.22247	0.081474		3	3	6
A_0051	N-Acetylaspartic acid	N-Acetylaspartic acid	65065	HMDB0000812	174.041	14.9215	0.25287	0.283996	0.276761	0.275905	0.317869	0.313228	0.271209	0.0162886	0.302334	0.0230051	0.897051	0.13619		3	3	6
C_0105	N-Acetylgalactosamine N-Acetylmannosamine N-Acetylglucosamine	N-Acetylgalactosamine ManNAc GlcNAc	35717 439281 439174	HMDB0000853 HMDB0001129 HMDB0000215	222.098	22.1425	0.00924473	0.00989482	0.00914818	0.00884877	0.00783332	0.00817481	0.00942925	0.000406079	0.00828564	0.000516716	1.13802	0.04225	*	3	3	6
A_0092	N-Acetylglucosamine 1-phosphate	GlcNAc-P	440272	HMDB0001367	300.049	9.85327	0.0217688	0.0283476	0.0253505	0.0210299	0.0281374	0.0242386	0.0251556	0.00329376	0.0244686	0.0035593	1.02808	0.8183		3	3	6
A_0093	N-Acetylglucosamine 6-phosphate	NAcGlcNP	440996	HMDB0001062	300.049	9.47746	0.00616231	0.00664622	0.00615299	0.00518714	0.00622504	0.00568791	0.00632051	0.000282114	0.00570003	0.000519055	1.10886	0.16387		3	3	6
A_0061	N-Acetylglutamic acid	N-AcGlu	70914	HMDB0001138	188.057	13.5162	0.0689522	0.0751404	0.0755077	0.073361	0.0844806	0.0815633	0.0732001	0.00368339	0.0798016	0.00576532	0.917276	0.18245		3	3	6
A_0058	N-Acetylglutamine	N-Acetylglutamine	25561	HMDB0006029	187.073	8.3378	0.00229897	0.00241346	0.00237565	0.00189406	0.0023667	0.00218443	0.00236269	5.83371e-05	0.0021484	0.000238372	1.09975	0.25662		3	3	6
A_0014	N-Acetylglycine	N-Acetylglycine	10972	HMDB0000532	116.036	9.84721	0.000696317	0.000642633	0.000620882	0.000522711	0.000573635	N.D.	0.000653277	3.88277e-05	0.000548173	3.60083e-05	1.19173	0.070681		3	2	5
C_0089	N-Acetyllysine	N-Acetyllysine	92907	HMDB0000446	189.124	9.38103	0.0037658	0.0051192	0.00409202	0.00380497	0.00569355	0.00519019	0.00432568	0.000706305	0.00489624	0.000978002	0.88347	0.46291		3	3	6
A_0096	N-Acetylneuraminic acid	NeuNAc	439197	HMDB0000230	308.099	7.39075	0.0259513	0.0348458	0.038641	0.0236934	0.0346949	0.0382015	0.033146	0.00651336	0.0321966	0.00756982	1.02949	0.87736		3	3	6
C_0040	N-Acetylputrescine	N-Acetylputrescine	122356	HMDB0002064	131.119	8.05404	0.00247987	0.00294749	0.00215359	0.00325087	0.00304282	0.00180011	0.00252698	0.00039904	0.00269793	0.000784463	0.936635	0.75891		3	3	6
C_0062	N-Acetylserine	N-Acetylserine	65249	HMDB0002931	148.061	23.2848	0.0611708	0.0572664	0.0542863	0.0537458	0.0514484	0.0564467	0.0575745	0.00345259	0.0538803	0.00250188	1.06856	0.21453		3	3	6
A_0052	N-Carbamoylaspartic acid	Carbamoyl-Asp	93072	HMDB0000828	175.036	15.8731	0.0232547	0.0197224	0.0181414	0.0237226	0.0214163	0.019482	0.0203728	0.00261801	0.0215403	0.00212304	0.9458	0.58218		3	3	6
A_0102	N-Glycolylneuraminic acid	GcNeu	440001	HMDB0000833	324.094	7.37716	0.00122836	0.00149529	0.00130287	0.00107848	0.00115823	0.00146595	0.00134217	0.000137737	0.00123422	0.000204606	1.08747	0.49616		3	3	6
C_0084	N-Methylnorsalsolinol	N-Methylnorsalsolinol	37764	HMDB0001189	180.103	8.50578	0.00303849	0.0026147	0.00303045	0.00235335	0.00313667	0.00414366	0.00289455	0.000242386	0.00321123	0.000897479	0.901384	0.6082		3	3	6
A_0069	N2-Acetylaminoadipic acid	N2-Acetylaminoadipic acid	443992		202.072	12.706	0.00387735	0.00426238	0.00473017	0.00497652	0.00510791	0.00564194	0.00428996	0.00042708	0.00524212	0.000352429	0.818364	0.042668	*	3	3	6
C_0077	N5-Ethylglutamine	N5-Ethylglutamine	439378		175.109	10.9183	0.0136327	0.0133631	0.0142348	0.0141601	0.0150931	0.0150165	0.0137435	0.000446297	0.0147566	0.00051796	0.931348	0.063543		3	3	6
C_0090	N6-Acetyllysine	N6-Acetyllysine	92832	HMDB0000206	189.125	10.9908	N.D.	0.00294749	0.00393167	0.00293906	N.D.	0.00391015	0.00343958	0.000695923	0.00342461	0.000686669	1.00437	0.98469		2	2	4
C_0087	N8-Acetylspermidine	N8-Acetylspermidine	123689	HMDB0002189	188.177	6.02552	0.0110981	0.0119282	0.00942626	0.00747932	0.00806482	0.00844016	0.0108175	0.00127436	0.00799477	0.000484235	1.35308	0.047664	*	3	3	6
A_0153	NAD+	NAD+	5893	HMDB0000902	662.102	6.75551	0.298855	0.341533	0.346888	0.300056	0.335965	0.33551	0.329092	0.0263225	0.323844	0.0206016	1.01621	0.79984		3	3	6
A_0155	NADH	NADH	439153	HMDB0001487	664.118	8.42662	0.025689	0.0237747	0.0222665	0.0230977	0.0232487	0.0235161	0.0239101	0.00171529	0.0232875	0.000211878	1.02674	0.59469		3	3	6
A_0157	NADP+	NADP+	5886	HMDB0000217	742.07	9.72515	0.0202725	0.031901	0.0267311	0.0156075	0.0222813	0.0276781	0.0263015	0.00582611	0.0218557	0.00604652	1.20342	0.41105		3	3	6
A_0114	NADPH_divalent	NADPH	5884		371.539	11.6122	0.0224361	0.0152096	0.01684	0.0257458	0.0250454	0.0206691	0.0181619	0.00379031	0.0238201	0.00275122	0.762461	0.11119		3	3	6
C_0032	Nicotinamide	Nicotinamide	936	HMDB0001406	123.056	7.03597	0.0384861	0.0434171	0.0476976	0.0397289	0.0338923	0.0406894	0.0432003	0.00460957	0.0381035	0.00367853	1.13376	0.21217		3	3	6
C_0098	O-Acetylcarnitine	ALCAR	439756	HMDB0000201	204.124	8.5885	0.119437	0.116512	0.112758	0.108939	0.110419	0.105833	0.116236	0.00334797	0.108397	0.00234065	1.07231	0.03461	*	3	3	6
C_0069	O-Acetylhomoserine 2-Aminoadipic acid	O-Acetylhomoserine 2-Aminoadipic acid	439389 92136	HMDB0000510	162.077	10.3972	0.0573962	0.0628091	0.051065	0.0634794	0.0668731	0.0662391	0.0570901	0.00587802	0.0655306	0.00180441	0.871198	0.12057		3	3	6
A_0054	O-Phosphoserine	3PSer	68841	HMDB0000272	184.002	12.6126	0.00513184	0.00258848	0.0020007	0.00905213	0.0057939	0.00326965	0.00324034	0.00166424	0.00603856	0.00289899	0.536608	0.23778		3	3	6
A_0072	O-Succinylhomoserine	O-Succinylhomoserine	439406		218.068	12.4947	0.00385028	0.00442932	0.00467736	0.00363899	0.0049846	0.00473259	0.00431898	0.000424436	0.00445206	0.000715323	0.970109	0.79838		3	3	6
A_0027	Octanoic acid	Octanoic acid	379	HMDB0000482	143.108	8.59733	0.00152331	N.D.	0.00208595	0.00183103	0.00192369	0.0023583	0.00180463	0.000397848	0.00203767	0.000281513	0.885633	0.55944		2	3	5
C_0067	Octopamine Dopamine	Octopamine Dopamine	440266 681	HMDB0004825 HMDB0000073	154.087	8.25399	0.0039783	0.00372109	0.0033816	0.00448338	0.00340362	0.00321388	0.00369366	0.000299295	0.00370029	0.000684775	0.998209	0.98879		3	3	6
C_0128	Ophthalmic acid	Ophthalmic acid	7018721	HMDB0005765	290.135	12.7639	0.00421271	0.00488798	0.0040291	0.00485418	0.00438174	0.00498216	0.0043766	0.00045229	0.00473936	0.000316249	0.923457	0.32535		3	3	6
C_0048	Ornithine	Ornithine	389	HMDB0000214,HMDB0003374	133.098	6.48445	0.185026	0.2038	0.229186	0.213397	0.244595	0.230281	0.206004	0.0221621	0.229424	0.015617	0.897917	0.21672		3	3	6
A_0124	P1, P4-Di(adenosine-5') tetraphosphate_divalent	AppppA	21706		417.016	11.0574	0.000776589	0.000740463	0.000824573	0.00070566	0.000635748	N.D.	0.000780542	4.21939e-05	0.000670704	4.94352e-05	1.16376	0.12485		3	2	5
A_0073	Pantothenic acid	Pantothenic acid	6613	HMDB0000210	218.103	7.93909	0.0574573	0.0574196	0.0531665	0.0525586	0.054984	0.0493535	0.0560145	0.00246649	0.0522987	0.00282425	1.07105	0.16253		3	3	6
A_0035	Pelargonic acid	Pelargonic acid	8158	HMDB0000847	157.124	8.35755	0.00611004	0.00711294	0.00927324	0.00562991	0.00689732	0.00803522	0.00749874	0.00161651	0.00685415	0.00120324	1.09404	0.61136		3	3	6
C_0073	Phe	Phe	994	HMDB0000159	166.087	10.6454	4.45183	4.35195	4.10742	4.33236	4.25995	4.0659	4.30373	0.177198	4.2194	0.137782	1.01999	0.55273		3	3	6
A_0071	Phosphocreatine	Phosphocreatine	9548602	HMDB0001511	210.029	12.5512	0.0845857	0.0865041	0.0717235	0.0693815	0.0801089	0.0683338	0.0809378	0.0080372	0.0726081	0.00651699	1.11472	0.23854		3	3	6
A_0040	Phosphoenolpyruvic acid	PEP	1005	HMDB0000263	166.975	21.6897	0.0162888	0.014076	0.00961424	0.0157175	0.014371	0.00917939	0.0133263	0.00339983	0.0130893	0.00345235	1.01811	0.93655		3	3	6
C_0086	Phosphorylcholine	Phosphorylcholine	1014	HMDB0001565	184.074	20.5073	6.04718	5.82635	5.34834	4.78246	4.5718	4.56223	5.74062	0.35722	4.63883	0.124478	1.23752	0.023417	*	3	3	6
A_0038	Phthalic acid	Phthalic acid	1017	HMDB0002107	165.02	15.7025	N.D.	N.D.	N.D.	0.000897065	0.000688728	N.D.	N.A.	N.A.	0.000792896	0.000147317	<1	N.A.		0	2	2
A_0104	Phytic acid_divalent	Phytic acid	890		328.924	16.7428	0.0114958	0.0175315	0.0190172	0.00853019	0.0184184	0.0193291	0.0160148	0.00398351	0.0154259	0.0059892	1.03818	0.89505		3	3	6
C_0038	Pipecolic acid	Pipecolic acid	439227	HMDB0000070,HMDB0000716,HMDB0005960	130.088	9.84343	0.0024492	0.00234891	0.00218606	N.D.	0.00225031	0.00261526	0.00232806	0.0001328	0.00243278	0.00025806	0.956952	0.66995		3	2	5
C_0024	Pro	Pro	614	HMDB0000162,HMDB0003411	117.074	10.3638	0.401907	0.4459	0.434314	0.411413	0.433425	0.442843	0.427374	0.0228029	0.429227	0.01613	0.995682	0.91462		3	3	6
A_0117	PRPP	PRPP	7339	HMDB0000280	388.945	17.2798	0.170439	0.211306	0.233015	0.161296	0.217315	0.246937	0.20492	0.0317729	0.208516	0.0434935	0.982754	0.914		3	3	6
C_0006	Putrescine	Putrescine	1045	HMDB0001414	89.1076	4.46655	0.0123599	0.0100093	0.0103457	0.0120554	0.0124862	0.0113526	0.010905	0.00127116	0.0119647	0.000572202	0.911429	0.286		3	3	6
C_0074	Pyridoxal	Pyridoxal	1050	HMDB0001545	168.066	8.38483	0.00599812	0.00660591	0.00951151	0.00523974	0.00850696	0.00752949	0.00737185	0.00187776	0.00709206	0.00167696	1.03945	0.85685		3	3	6
C_0075	Pyridoxine	Pyridoxine	1054	HMDB0000239	170.082	8.24781	0.0559175	0.0492667	0.0382003	0.0610313	0.0408142	0.0415894	0.0477948	0.00894982	0.0478116	0.0114551	0.999648	0.9985		3	3	6
A_0003	Pyruvic acid	Pyruvic acid	1060	HMDB0000243	87.0091	13.2326	0.0913771	0.119274	0.120281	0.0919641	0.107947	0.14181	0.110311	0.0164048	0.113907	0.0254518	0.968429	0.84868		3	3	6
A_0064	Quinic acid	Quinic acid	6508	HMDB0003072	191.057	8.33903	0.0022467	0.0036	0.0021033	0.00281957	0.00180585	0.00176873	0.00265	0.000825842	0.00213138	0.000596273	1.24332	0.43223		3	3	6
A_0090	Rhein	Rhein	10168		283.022	9.02254	0.00587762	0.00644607	0.00637026	0.00601656	0.00628715	0.0063954	0.00623132	0.000308646	0.00623304	0.00019513	0.999724	0.99396		3	3	6
C_0116	Ribavirin	Ribavirin	37542		245.089	22.2082	0.00209211	N.D.	N.D.	N.D.	N.D.	N.D.	0.00209211	N.A.	N.A.	N.A.	1<	N.A.		1	0	1
A_0077	Ribose 5-phosphate	R5P	439167	HMDB0001548	229.012	10.8618	0.00951415	0.00809035	0.0108915	0.0120969	0.0148615	0.0164931	0.00949865	0.00140062	0.0144839	0.00222231	0.655809	0.038952	*	3	3	6
A_0097	Ribulose 1,5-diphosphate	Ribulose 1,5-diphosphate	123658		308.979	16.3872	0.000497502	0.000884068	0.000523562	0.00045276	0.000413784	N.D.	0.000635044	0.000216054	0.000433272	2.75601e-05	1.46569	0.24546		3	2	5
A_0078	Ribulose 5-phosphate	Ru5P	439184	HMDB0000618	229.012	11.2322	0.0118225	0.0145113	0.0151192	0.0127503	0.0203604	0.0199367	0.0138176	0.00175442	0.0176825	0.00427661	0.781432	0.25454		3	3	6
C_0142	S-Adenosylhomocysteine	SAHC	439155	HMDB0000939	385.131	8.34656	0.00416451	0.00533313	0.00615833	0.00497427	0.00240881	0.00219495	0.00521866	0.00100183	0.00319268	0.00154661	1.63457	0.14142		3	3	6
C_0143	S-Adenosylmethionine	SAM	34755	HMDB0001185	399.146	6.76082	0.0967104	0.101794	0.095314	0.0945154	0.107352	0.104405	0.0979395	0.00341041	0.102091	0.00672366	0.95934	0.41136		3	3	6
C_0141	S-Lactoylglutathione	S-Lactoylglutathione	440018	HMDB0001066	380.115	13.3508	0.00291143	0.00405603	0.00565495	0.00302754	0.00344741	0.00196357	0.00420747	0.00137801	0.00281284	0.000764867	1.49581	0.21931		3	3	6
C_0135	S-Methylglutathione	S-Methylglutathione	115260		322.108	12.9134	0.010362	0.0108327	0.0135711	0.0100181	0.00595424	0.00506919	0.0115886	0.00173294	0.00701384	0.00263911	1.65224	0.075926		3	3	6
C_0137	S-Nitrosoglutathione	S-Nitrosoglutathione	104858	HMDB0004645	337.083	12.9876	0.00207459	0.000961606	0.00120163	0.00243131	0.00223988	0.000944635	0.00141261	0.000585719	0.00187194	0.000808753	0.754622	0.47426		3	3	6
C_0124	Saccharopine	Saccharopine	160556	HMDB0000279	277.141	10.3021	0.0091593	0.0101282	0.00873005	0.0135323	0.0149576	0.0138851	0.00933918	0.000716222	0.014125	0.000742298	0.661182	0.0013084	**	3	3	6
C_0095	SDMA	SDMA	169148	HMDB0003334	203.15	7.4345	0.00168903	0.00224303	0.00205007	0.00342574	0.00261945	0.0024327	0.00199404	0.000281219	0.00282596	0.000527747	0.705615	0.093612		3	3	6
A_0091	Sedoheptulose 7-phosphate	S7P	165007	HMDB0001068	289.033	9.90701	0.0143613	0.0199108	0.0248179	N.D.	0.0192177	0.0237119	0.0196967	0.0052316	0.0214648	0.00317791	0.917627	0.6707		3	2	5
C_0017	Ser	Ser	617	HMDB0000187,HMDB0003406	106.051	9.55138	1.62103	1.55727	1.39631	2.26796	2.25365	2.31982	1.52487	0.115811	2.28048	0.0348125	0.668663	0.0046012	**	3	3	6
C_0111	Ser-Glu	Ser-Glu	0		235.094	9.95136	0.00836845	0.0071483	0.00744115	0.00828203	0.00802728	0.00757831	0.00765263	0.000636977	0.00796254	0.000356298	0.961079	0.51316		3	3	6
C_0060	Spermidine	Spermidine	1102	HMDB0001257	146.166	4.29391	0.0291538	0.0393394	0.0369865	0.0284172	0.0371749	0.0378449	0.0351599	0.00533285	0.034479	0.00526034	1.01975	0.88252		3	3	6
C_0097	Spermine	Spermine	1103	HMDB0001256	203.224	4.23722	0.0198105	0.0252135	0.0295007	0.0170149	0.0267013	0.0251889	0.0248416	0.00485582	0.0229684	0.00521099	1.08156	0.67248		3	3	6
A_0015	Succinic acid	Succinic acid	1110	HMDB0000254	117.019	21.5935	0.0579978	0.057144	0.0636868	0.0564912	0.0620339	0.0563115	0.0596095	0.00355671	0.0582789	0.00325318	1.02283	0.65769		3	3	6
A_0131	Succinyl CoA_divalent Methylmalonyl CoA_divalent	SucCoA Methylmalonyl CoA	92133 123909		432.559	12.1454	N.D.	0.000676739	0.000556002	0.000600349	0.000754494	0.00100028	0.00061637	8.53738e-05	0.000785041	0.000201708	0.785144	0.29412		2	3	5
A_0087	Sulfotyrosine	Sulfotyrosine	514186		260.025	8.62938	N.D.	0.000525056	N.D.	0.000465059	0.000330662	N.D.	0.000525056	N.A.	0.000397861	9.50332e-05	1.3197	N.A.		1	2	3
A_0032	Tartaric acid	Tartaric acid	444305	HMDB0000956	149.009	23.1482	N.D.	N.D.	N.D.	0.000772536	N.D.	N.D.	N.A.	N.A.	0.000772536	N.A.	<1	N.A.		0	1	1
C_0033	Taurine	Taurine	1123	HMDB0000251	126.023	22.0957	0.0430187	0.040327	0.0425055	0.0408266	0.0423575	0.0420777	0.0419504	0.00142914	0.0417539	0.000815215	1.00471	0.84871		3	3	6
A_0037	Terephthalic acid	Terephthalic acid	7489	HMDB0002428	165.019	17.0525	0.00373267	0.00324368	0.00362344	0.00316317	0.00385103	0.00365237	0.00353326	0.000256666	0.00355552	0.000354007	0.993739	0.93436		3	3	6
C_0121	Thiamine	Thiamine	1130	HMDB0000235	265.113	6.26363	0.0982812	0.103452	0.0962376	0.0966623	0.0901375	0.0893349	0.0993234	0.0037182	0.0920449	0.00401888	1.07908	0.083102		3	3	6
A_0125	Thiamine diphosphate	ThPP	1132	HMDB0001372	423.031	8.25881	0.00161478	0.0012718	0.00133456	0.00123298	0.00127972	0.00136502	0.00140705	0.00018262	0.00129257	6.69492e-05	1.08856	0.39549		3	3	6
C_0138	Thiamine phosphate	TMP	1131	HMDB0002666	345.08	10.233	0.000530148	0.000609377	0.000684033	0.000442439	0.000535986	0.000842742	0.000607853	7.6954e-05	0.000607056	0.000209401	1.00131	0.99552		3	3	6
C_0049	Thiaproline	Thiaproline	9934		134.028	13.5522	0.0192694	0.0151891	0.00913803	0.0244985	0.0118	0.0162562	0.0145321	0.0050975	0.0175182	0.00644259	0.829544	0.56485		3	3	6
C_0028	Thr	Thr	6288	HMDB0000167	120.067	10.0551	7.10706	7.42907	6.98254	7.45871	7.48797	7.43224	7.17289	0.230429	7.45964	0.0278728	0.96156	0.16211		3	3	6
C_0110	Thr-Asp	Thr-Asp	3280446		235.092	10.2094	0.00352264	0.0040798	0.00383627	0.00493424	0.00479051	0.00434532	0.0038129	0.000279317	0.00469003	0.00030705	0.812981	0.021915	*	3	3	6
A_0025	Threonic acid	Threonic acid	5460407	HMDB0000943	135.03	9.57483	0.0498903	0.0528583	0.0541027	0.0467927	0.0520793	0.0521205	0.0522838	0.00216421	0.0503308	0.00306421	1.0388	0.42348		3	3	6
C_0039	trans-Glutaconic acid	trans-Glutaconic acid	5280498	HMDB0000620	131.035	23.0509	0.011488	0.0135014	0.0131367	0.0125695	0.0134205	0.0131591	0.0127087	0.00107276	0.0130497	0.00043594	0.973869	0.6495		3	3	6
C_0005	Trimethylamine N-oxide	Trimethylamine N-oxide	1145	HMDB0000925	76.0758	6.27352	0.00370227	0.00375567	0.00380988	0.00388503	0.00417944	0.00353867	0.00375594	5.38045e-05	0.00386771	0.000320738	0.971101	0.6092		3	3	6
C_0099	Trp	Trp	1148	HMDB0000929	205.099	10.4676	0.337032	0.323716	0.27708	0.317321	0.302202	0.323993	0.312609	0.0314812	0.314506	0.0111648	0.99397	0.92902		3	3	6
C_0085	Tyr	Tyr	1153	HMDB0000158	182.082	10.9122	2.90676	3.02109	2.73849	2.87922	2.85067	2.76962	2.88878	0.142153	2.83317	0.0568598	1.01963	0.57972		3	3	6
C_0093	Tyrosine methyl ester	Tyrosine methyl ester	70652		196.097	8.9067	0.00130784	0.00138731	0.00139851	N.D.	0.00126384	0.00150717	0.00136455	4.94307e-05	0.00138551	0.000172059	0.984877	0.89209		3	2	5
A_0121	UDP	UDP	6031	HMDB0000295	402.995	12.0278	0.0518317	0.0603051	0.0709269	0.0599004	0.0581829	0.0659835	0.0610212	0.00956769	0.0613556	0.00409887	0.994551	0.95947		3	3	6
A_0147	UDP-glucose UDP-galactose	UDP-Glc UDP-Gal	8629 23724458	HMDB0000286 HMDB0000302	565.048	9.03854	0.436397	0.471165	0.453782	0.438501	0.493509	0.47857	0.453781	0.0173835	0.470193	0.0284446	0.965095	0.45107		3	3	6
A_0148	UDP-glucuronic acid	UDP-GlcA	17473	HMDB0000935	579.028	11.3293	0.157163	0.207516	0.191877	0.161899	0.198336	0.197979	0.185518	0.0257713	0.186071	0.0209345	0.997029	0.97843		3	3	6
A_0151	UDP-N-acetylgalactosamine UDP-N-acetylglucosamine	UDP-N-acetylgalactosamine UDP-GlcNAc	23724461 445675	HMDB0000304 HMDB0000290	606.075	8.75608	0.523003	0.591134	0.586153	0.502389	0.579123	0.580788	0.566763	0.0379793	0.5541	0.0447911	1.02285	0.72821		3	3	6
A_0101	UMP	UMP	6030	HMDB0000288	323.029	10.1034	0.023839	0.0236383	0.0286918	0.0210753	0.0226394	0.023635	0.0253897	0.00286147	0.0224499	0.00129035	1.13095	0.21028		3	3	6
A_0057	Undecanoic acid	Undecanoic acid	8180	HMDB0000947	185.154	8.00077	N.D.	N.D.	N.D.	N.D.	N.D.	N.D.	N.A.	N.A.	N.A.	N.A.	N.A.	N.A.		0	0	0
C_0001	Urea	Urea	1176	HMDB0000294	61.0403	21.1312	0.241616	0.241988	0.184194	0.22766	0.186379	0.192735	0.222599	0.0332606	0.202258	0.0222269	1.10057	0.43494		3	3	6
A_0041	Uric acid	Uric acid	1175	HMDB0000289	167.021	9.30978	0.000549773	0.000872401	0.000478298	0.000771768	0.000582769	0.00057059	0.00063349	0.000209966	0.000641709	0.000112799	0.987193	0.95606		3	3	6
C_0056	Urocanic acid	Urocanic acid	736715	HMDB0000301	139.051	7.88982	N.D.	N.D.	N.D.	N.D.	N.D.	N.D.	N.A.	N.A.	N.A.	N.A.	N.A.	N.A.		0	0	0
A_0140	UTP	UTP	6133	HMDB0000285	482.962	12.954	0.832628	0.875177	0.853233	0.781237	0.844269	0.867062	0.853679	0.0212779	0.830856	0.0444568	1.02747	0.48358		3	3	6
C_0027	Val	Val	1182	HMDB0000883	118.087	9.58718	4.77928	4.69264	4.09018	4.80043	4.52602	4.55296	4.5207	0.375353	4.62647	0.151252	0.977139	0.68543		3	3	6
A_0010	XA0002	XA0002	0		110.985	16.1669	0.0130172	0.0165738	0.0164583	0.0132815	0.0158015	0.0171337	0.0153498	0.00202088	0.0154055	0.00195638	0.99638	0.97425		3	3	6
A_0028	XA0004	XA0004	0		144.03	9.70667	0.00174639	0.00170172	0.00156541	0.00152816	0.00183691	0.00147594	0.00167117	9.42804e-05	0.00161367	0.000195088	1.03563	0.67816		3	3	6
A_0039	XA0012	XA0012	0		166.018	9.73745	0.00198628	0.0017071	0.00188377	0.00166653	0.00185518	0.00163283	0.00185905	0.000141218	0.00171818	0.000119838	1.08199	0.25982		3	3	6
A_0075	XA0027	XA0027	0		227.202	7.65477	0.0022495	N.D.	N.D.	0.00361055	0.00328287	N.D.	0.0022495	N.A.	0.00344671	0.000231703	0.65265	N.A.		1	2	3
A_0079	XA0033	XA0033	0		242.08	7.91435	0.994439	0.95516	0.905141	0.771661	0.796253	0.826186	0.95158	0.0447564	0.798033	0.0273063	1.19241	0.011631	*	3	3	6
A_0113	XA0055	XA0055	0		369	14.685	0.0092528	0.0141415	0.0126515	0.00954486	0.0143089	0.0150582	0.0120153	0.00250568	0.0129706	0.00299037	0.926343	0.69391		3	3	6
A_0133	XA0065	XA0065	0		445.054	7.14856	0.00100994	0.00131668	0.00112483	0.00115611	0.0015437	0.00116416	0.00115048	0.00015497	0.00128799	0.000221486	0.893237	0.43344		3	3	6
C_0036	XC0016	XC0016	0		129.066	8.38855	0.036578	0.0375977	0.0372605	0.0310255	0.0337087	0.0305722	0.0371454	0.000519497	0.0317688	0.00169524	1.16924	0.023603	*	3	3	6
C_0102	XC0061	XC0061	0		218.14	8.90821	0.150361	0.161952	0.173119	0.156901	0.1767	0.170661	0.161811	0.01138	0.168087	0.0101472	0.962657	0.51569		3	3	6
C_0104	XC0065	XC0065	0		221.093	12.6626	0.00178761	0.00221061	0.00187145	0.00202468	0.00230036	0.00220769	0.00195656	0.000223978	0.00217758	0.000140284	0.898502	0.23391		3	3	6
C_0119	XC0089	XC0089	0		255.095	9.11871	N.D.	N.D.	N.D.	N.D.	N.D.	N.D.	N.A.	N.A.	N.A.	N.A.	N.A.	N.A.		0	0	0
C_0134	XC0126	XC0126	0		310.114	14.5744	0.00503641	0.00503493	0.00534845	0.00501641	0.00252769	0.00239025	0.00513993	0.000180586	0.00331145	0.00147814	1.55217	0.16359		3	3	6
C_0136	XC0132	XC0132	0		325.161	8.29101	0.00225861	0.00284808	0.00269757	0.0029833	0.00270704	0.00240086	0.00260142	0.000306275	0.00269707	0.000291348	0.964536	0.71515		3	3	6
C_0140	XC0137	XC0137	0		350.103	13.058	0.00945066	0.0123129	0.0102382	0.00913741	0.0126384	0.0107604	0.0106672	0.00147856	0.0108454	0.00175206	0.983573	0.8996		3	3	6
A_0112	XMP	XMP	73323	HMDB0001554	363.034	12.9738	0.000358426	0.000339267	0.000304783	0.000426625	0.000265809	N.D.	0.000334158	2.7184e-05	0.000346217	0.000113714	0.965171	0.90564		3	2	5
A_0076	Xylulose 5-phosphate	X5P	439190	HMDB0000868	229.011	11.1349	0.000830727	0.00071982	0.000691796	0.000521174	0.00083579	0.000749461	0.000747448	7.34702e-05	0.000702141	0.000162558	1.06453	0.6919		3	3	6
C_0007	β-Ala	b-Ala	239	HMDB0000056	90.0556	6.96561	1.17765	1.26351	1.24431	1.19674	1.2554	1.26473	1.22849	0.0450641	1.23896	0.0368588	0.991552	0.77163		3	3	6
C_0103	β-Ala-Lys	b-Ala-Lys	440638		218.152	6.50649	N.D.	N.D.	0.00138633	N.D.	N.D.	N.D.	0.00138633	N.A.	N.A.	N.A.	1<	N.A.		1	0	1
C_0059	γ-Butyrobetaine	Actinine	134	HMDB0001161	146.118	7.71959	0.0388936	0.0440221	0.0423167	0.041585	0.0438049	0.0421817	0.0417441	0.00261176	0.0425239	0.00114881	0.981664	0.67103		3	3	6
C_0118	γ-Glu-Cys	g-Glu-Cys	123938	HMDB0001049	251.071	12.3698	0.0105197	0.0130346	0.0123024	0.00994012	0.0118981	0.011134	0.0119523	0.00129351	0.0109907	0.000986798	1.08749	0.36759		3	3	6
				Number of detected compounds （by sample）	CE-MS (ionic metabolites)	Cation	120	123	123	120	121	124
						Anion	139	143	142	143	141	137
					LC-MS (lipid-solble metabolites)	Positive	0	0	0	0	0	0
						Negative	0	0	0	0	0	0
					others		0	0	0	0	0	0
					Number of detected [ / 277]		259	266	265	263	262	261
					detection %		0.935018	0.960289	0.956679	0.949458	0.945848	0.942238
				Number of detected compounds （by test）	CE-MS (ionic metabolites)	Cation	129
						Anion	148
					LC-MS (lipid-solble metabolites)	Positive	0
						Negative	0
					others		0
					total		277
The ID consists of the initial letter of the measurement mode and a serial number. C: cation mode, A: anion mode
N.D.: Not Detected.
N.A.: Not Available.
† Candidate compounds obtained by matching the m/z and MT of detected peaks to the HMT database are shown.
¶ The ratio of detection means between the two groups is calculated with the latter as the denominator.
|| The p-values of Welch's t-test and their ranges are shown. (*<0.05, **<0.01, ***<0.001)
For Gln, Glu, and Pro, where the peak intensities were saturated, the 13C Relative Area was used.

## Sheet: Number of  detected compounds
候補が絞り込まれた代謝化合物(検出情報)(検出物質数)
ID	HMT DB †						Relative Area										Comparative Analysis			検出検体数
	Compound name	Pathway Label	PubChem CID				ALDH1L11			empty			expression-1		Control		expression-1 vs Control			expression-1	Control	ALL
							L1-1	L1-2	L1-3	C-1	C-2	C-3	Mean	S.D.	Mean	S.D.	Ratio ¶	p-value ||		3	3	6
C_0037	1-Aminocyclopentanecarboxylic acid	1-Aminocyclopentanecarboxylic acid	2901		130.087	9.16989	0.00818225	0.00826981	0.00734981	0.00752356	0.00764562	0.00743184	0.00793396	0.00050778	0.00753368	0.000107251	1.05313	0.30403		3	3	6
C_0011	1-Aminocyclopropane-1-carboxylic acid Homoserinelactone	1-Aminocyclopropane-1-carboxylic acid Homoserinelactone	535 73508		102.056	6.74359	0.0069927	0.00744867	0.00633695	0.00821461	0.00617948	0.00604567	0.0069261	0.000558843	0.00681325	0.00121545	1.01656	0.89368		3	3	6
C_0057	1-Methyl-4-imidazoleacetic acid	MIA	75810	HMDB0002820	141.065	7.8591	0.00201106	0.00255852	0.00203992	0.00214899	N.D.	0.00206758	0.00220317	0.000308084	0.00210829	5.75612e-05	1.045	0.65066		3	2	5
C_0125	1-Methyladenosine	1-Methyladenosine	27476	HMDB0003331	282.12	9.52543	0.000874087	0.000866526	0.000708391	0.00105553	0.000654863	0.000914916	0.000816335	9.35587e-05	0.000875104	0.00020328	0.932843	0.68201		3	3	6
C_0076	1-Methylhistidine 3-Methylhistidine	1-Methylhistidine 3-Methylhistidine	92105 64969	HMDB0000001 HMDB0000479	170.094	7.12604	0.0294911	0.0315104	0.0306983	0.0307769	0.0311852	0.0318183	0.0305666	0.00101607	0.0312601	0.000524735	0.977815	0.37077		3	3	6
C_0053	1-Methylnicotinamide	1-Methylnicotinamide	457	HMDB0000699	137.072	6.98539	0.0288777	0.0316466	0.0301238	0.0339329	0.0341509	0.0318056	0.0302161	0.00138671	0.0332965	0.00129575	0.907486	0.048509	*	3	3	6
C_0022	1-Pyrroline 5-carboxylic acid	P5C	440162	HMDB0001301	114.056	10.6479	0.0539787	0.0759734	0.0753878	0.0556482	0.0837703	0.0833147	0.0684466	0.012533	0.0742444	0.0161064	0.921909	0.64993		3	3	6
A_0060	10-Hydroxydecanoic acid	10-Hydroxydecanoic acid	74300		187.134	7.93398	N.D.	N.D.	N.D.	N.D.	N.D.	N.D.	N.A.	N.A.	N.A.	N.A.	N.A.	N.A.		0	0	0
C_0058	1H-Imidazole-4-propionic acid	1H-Imidazole-4-propionic acid	10105257		141.065	7.73105	0.00235938	0.00270978	0.00265494	N.D.	0.00263196	0.00204848	0.0025747	0.000188481	0.00234022	0.000412586	1.1002	0.56497		3	2	5
C_0108	2'-Deoxycytidine	dCyt	13711	HMDB0000014	228.1	9.02052	0.000733883	0.000626665	0.000570366	0.000918587	0.000827963	0.000804532	0.000643638	8.30693e-05	0.000850361	6.02359e-05	0.7569	0.029166	*	3	3	6
A_0088	2,3-Diphosphoglyceric acid	Diphosphoglycerate	186004	HMDB0001294	264.952	19.021	0.0610155	0.0716715	0.0715576	0.0610004	0.0750439	0.0723599	0.0680815	0.00611964	0.0694681	0.007455	0.98004	0.81606		3	3	6
C_0013	2-Aminoisobutyric acid 2-Aminobutyric acid	2-Aminoisobutyric acid 2-Aminobutyric acid	6119 6657	HMDB0001906 HMDB0000452	104.071	9.23161	0.0818071	0.077566	0.0792829	0.0828835	0.0906839	0.0832468	0.079552	0.00213334	0.0856047	0.00440242	0.929294	0.12493		3	3	6
A_0080	2-Deoxyglucose 6-phosphate	2-Deoxyglucose 6-phosphate	440992		243.028	10.5589	0.00318476	0.00340703	0.00327491	0.0032877	0.00296135	0.00317671	0.0032889	0.000111792	0.00314192	0.000165936	1.04678	0.28109		3	3	6
A_0031	2-Hydroxyglutaric acid	2-Hydroxyglutaric acid	43	HMDB0000606,HMDB0000694	147.03	17.3348	0.0336594	0.0375976	0.0375705	0.032415	0.038956	0.0396575	0.0362758	0.00226596	0.0370095	0.00399437	0.980176	0.79909		3	3	6
A_0016	2-Hydroxyvaleric acid	2-Hydroxyvaleric acid	98009	HMDB0001863	117.056	9.41459	0.00424791	0.00534659	0.00624956	0.00409252	0.00481378	0.00582681	0.00528135	0.00100242	0.00491104	0.000871223	1.0754	0.65484		3	3	6
A_0030	2-Oxoglutaric acid	2-OG	51	HMDB0000208	145.014	21.8508	0.159959	0.202132	0.21423	0.156979	0.209248	0.221251	0.192107	0.0284907	0.195826	0.0341737	0.981009	0.89211		3	3	6
A_0012	2-Oxoisovaleric acid	2-KIV	49	HMDB0000019	115.04	10.4642	0.0496009	0.0482863	0.0521284	0.0440169	0.0510435	0.054231	0.0500052	0.00195271	0.0497638	0.0052259	1.00485	0.94574		3	3	6
A_0055	2-Phosphoglyceric acid	2-PG	439278	HMDB0003391	184.986	19.872	0.0056116	0.00543635	0.00408213	0.00672376	0.00551439	0.004172	0.00504336	0.000837051	0.00547005	0.00127646	0.921996	0.65736		3	3	6
A_0130	3',5'-ADP	3',5'-ADP	159296	HMDB0000061	426.023	13.7659	N.D.	0.000545699	0.000797414	0.000685674	0.000799253	0.00056959	0.000671557	0.000177989	0.000684839	0.000114834	0.980605	0.9361		2	3	5
A_0099	3'-CMP 2'-CMP	3'-CMP 2'-CMP	66535 101544	HMDB0011692	322.045	10.0738	0.00120315	0.00120718	0.00121762	0.000836338	0.000703342	0.00108522	0.00120932	7.46802e-06	0.000874966	0.000193847	1.38213	0.095937		3	3	6
A_0156	3'-Dephospho CoA	Dephospho-CoA	444485	HMDB0001373	686.143	8.27173	0.000467634	0.000948691	0.00101016	N.D.	0.000805647	0.00134803	0.000808828	0.000297077	0.00107684	0.000383523	0.751113	0.49909		3	2	5
C_0012	3-Aminoisobutyric acid	3-Aminoisobutyric acid	64956	HMDB0003911	104.071	7.47771	0.0126929	0.0144803	0.020387	0.0140021	0.0189076	0.0170247	0.0158534	0.00402667	0.0166448	0.0024747	0.952454	0.78897		3	3	6
A_0036	3-Hydroxy-3-methylglutaric acid	3-Hydroxy-3-methylglutaric acid	1662		161.046	15.8511	0.0204536	0.0220963	0.0221684	0.0180405	0.0191537	0.0198057	0.0215728	0.000969907	0.019	0.000892635	1.13541	0.028063	*	3	3	6
A_0007	3-Hydroxybutyric acid	3-HBA	441	HMDB0000011,HMDB0000357,HMDB0000442	103.04	9.84098	0.00758201	0.00777531	0.0090009	0.00740328	0.00910874	0.00925234	0.00811941	0.000769487	0.00858812	0.00102861	0.945423	0.56428		3	3	6
A_0126	3-Methylcrotonyl CoA_divalent	3-Methylcrotonyl-CoA	9549326		423.57	10.2545	N.D.	0.000624682	0.000248956	0.000308246	N.D.	0.000498641	0.000436819	0.000265678	0.000403443	0.00013463	1.08273	0.89294		2	2	4
A_0056	3-Phosphoglyceric acid	3-PG	439183	HMDB0000807	184.986	20.3765	0.0354982	0.0302262	0.022603	0.0364353	0.0333028	0.0213027	0.0294424	0.00648322	0.0303469	0.00798761	0.970195	0.88663		3	3	6
A_0029	4-Acetamidobutanoic acid	4-Acetamidobutanoic acid	18189	HMDB0003681	144.067	8.72558	0.000771922	0.000898429	0.000777799	N.D.	0.000749014	N.D.	0.00081605	7.14026e-05	0.000749014	N.A.	1.0895	N.A.		3	1	4
A_0020	4-Methyl-2-oxovaleric acid 3-Methyl-2-oxovaleric acid	2-Oxoleucine 2K3MVA	70 47	HMDB0000695 HMDB0000491	129.056	9.85942	0.283566	0.283153	0.294676	0.268293	0.275405	0.304713	0.287132	0.00653669	0.282804	0.0193042	1.0153	0.74239		3	3	6
C_0130	5'-Deoxy-5'-methylthioadenosine	MTA	439176	HMDB0001173	298.098	9.63407	0.00789746	0.00842756	0.00870975	0.0112885	0.00841936	0.00593316	0.00834492	0.000412406	0.00854701	0.00267995	0.976356	0.90862		3	3	6
A_0106	5-Aminoimidazole-4-carboxamide ribotide	AICAR	65110	HMDB0001517	337.055	9.77319	0.00307275	0.00506028	0.00538274	0.000498113	0.00068416	0.000571589	0.00450526	0.00125102	0.000584621	9.37056e-05	7.70629	0.031694	*	3	3	6
C_0025	5-Aminovaleric acid	5-Aminovaleric acid	138	HMDB0003355	118.087	7.67764	0.0188619	0.0190787	0.0182943	0.0176975	0.0186886	0.0186422	0.018745	0.00040504	0.0183428	0.000559281	1.02193	0.37528		3	3	6
C_0071	5-Hydroxylysine	5-Hydroxylysine	3032849	HMDB0000450	163.107	6.81148	N.D.	0.000952963	0.0011996	N.D.	N.D.	0.000893689	0.00107628	0.000174396	0.000893689	N.A.	1.20431	N.A.		2	1	3
A_0018	5-Oxoproline	Oxoproline	7405	HMDB0000267	128.035	9.79781	0.205666	0.178791	0.18152	0.195253	0.192529	0.192216	0.188659	0.0147918	0.193333	0.00167019	0.975827	0.63991		3	3	6
A_0089	6-Phosphogluconic acid	6-PG	91493	HMDB0001316	275.018	15.0551	0.00794044	0.0148784	0.0158638	0.00865702	0.0169131	0.0177892	0.0128942	0.00431829	0.0144531	0.00503864	0.892141	0.70538		3	3	6
C_0112	7,8-Dihydrobiopterin	7,8-Dihydrobiopterin	119055	HMDB0000038	240.111	10.4148	0.000705404	0.00110423	0.00103315	0.0006152	0.000915556	0.000842742	0.000947595	0.000212733	0.000791166	0.00015668	1.19772	0.3678		3	3	6
C_0051	Adenine	Adenine	190	HMDB0000034	136.063	7.25806	0.0051788	0.00439962	0.00551692	0.00513861	0.0048343	0.00443873	0.00503178	0.000572977	0.00480388	0.000350932	1.04744	0.59451		3	3	6
C_0122	Adenosine	Adenosine	60961	HMDB0000050	268.105	9.44891	0.0344925	0.0328999	0.0378613	0.0252127	0.0276523	0.0335972	0.0350846	0.00253316	0.0288207	0.00431264	1.21734	0.11205		3	3	6
A_0128	Adenosine 5'-phosphosulfate	Adenosine 5'-phosphosulfate	10238	HMDB0001003	426.013	10.4162	0.00481075	0.00563291	0.0061628	0.00445381	0.00689732	0.00671517	0.00553548	0.000681271	0.0060221	0.00136123	0.919195	0.61907		3	3	6
A_0136	Adenylosuccinic acid	Succinyl AMP	447145	HMDB0000536	462.068	14.121	0.000754187	0.000954076	0.00101091	0.000435849	0.000536184	0.000459669	0.000906392	0.000134842	0.000477234	5.24232e-05	1.89926	0.020269	*	3	3	6
C_0096	ADMA	ADMA	123831	HMDB0001539	203.151	7.3025	0.00602879	0.00708347	0.00659676	0.0070432	0.00826086	0.00842105	0.00656968	0.000527861	0.00790837	0.000753529	0.830724	0.072579		3	3	6
A_0129	ADP	ADP	6022	HMDB0001341	426.023	11.1977	0.180425	0.186567	0.20021	0.206013	0.180601	0.191545	0.189067	0.0101264	0.19272	0.0127466	0.981049	0.71835		3	3	6
A_0149	ADP-glucose GDP-fucose	ADP-Glc GDP-fucose	16500 10918995	HMDB0006557 HMDB0001095	588.076	8.59814	0.0182918	0.0247422	0.0233702	0.0190113	0.0242352	0.0251309	0.0221348	0.00339803	0.0227925	0.00330506	0.971144	0.82191		3	3	6
A_0145	ADP-ribose	ADP-Rib	445794	HMDB0001178	558.065	8.79065	0.00611564	0.00647928	0.00819217	0.00681984	0.00915259	0.0100118	0.00692903	0.00110892	0.00866141	0.00165169	0.799989	0.21585		3	3	6
C_0009	Ala	Ala	602	HMDB0000161,HMDB0001310	90.056	8.59962	6.50946	6.99763	6.96347	6.36803	6.75965	6.80637	6.82352	0.272519	6.64469	0.240724	1.02691	0.44297		3	3	6
C_0003	Aminoacetone	Aminoacetone	215	HMDB0002134	74.0603	6.53997	0.0186472	0.0160102	0.0192646	0.0224043	0.0198357	0.0189288	0.017974	0.00172848	0.0203896	0.00180272	0.881529	0.16932		3	3	6
A_0109	AMP	AMP	6083	HMDB0000045	346.056	9.68818	0.0364549	0.0419452	0.0519187	0.0385853	0.0432236	0.0487289	0.0434396	0.00783946	0.0435126	0.00507798	0.998322	0.98995		3	3	6
C_0078	Arg	Arg	6322	HMDB0000517,HMDB0003416	175.12	6.76451	0.587126	0.550013	0.478318	0.591071	0.553342	0.496176	0.538486	0.0553124	0.546863	0.0477782	0.984681	0.85252		3	3	6
C_0131	Arg-Glu	Arg-Glu	0		304.163	7.1507	0.00213155	0.00203342	0.00165223	0.00214267	0.00158293	0.00170459	0.00193907	0.000253203	0.00181006	0.000294397	1.07127	0.59648		3	3	6
C_0129	Argininosuccinic acid	ArgSuccinate	16950	HMDB0000052	291.131	9.01562	0.047882	0.0536058	0.0495752	0.0497259	0.0524036	0.0537614	0.0503543	0.00294035	0.0519636	0.00205343	0.96903	0.48521		3	3	6
A_0081	Ascorbate 2-phosphate	Ascorbate 2-phosphate	131711663		254.991	13.7592	0.000848461	0.000866118	0.000818538	0.000746401	0.000826656	0.000900352	0.000844372	2.40519e-05	0.000824469	7.69989e-05	1.02414	0.70466		3	3	6
C_0046	Asn	Asn	236	HMDB0000168,HMDB0033780	133.061	10.0317	0.492376	0.522625	0.498522	0.444423	0.46035	0.465117	0.504508	0.0159883	0.45663	0.0108368	1.10485	0.01673	*	3	3	6
C_0050	Asp	Asp	424	HMDB0000191,HMDB0006483	134.046	11.111	7.32708	7.67206	7.21832	7.4733	7.57165	7.46743	7.40582	0.236895	7.50413	0.05855	0.9869	0.55061		3	3	6
A_0143	ATP	ATP	5957	HMDB0000538	505.989	12.1838	2.54083	2.79987	2.60716	2.4313	2.67838	2.83546	2.64929	0.134558	2.64838	0.203744	1.00034	0.99522		3	3	6
A_0059	Azelaic acid	Azelaic acid	2266	HMDB0000784	187.097	12.4144	N.D.	N.D.	N.D.	0.000881691	N.D.	N.D.	N.A.	N.A.	0.000881691	N.A.	<1	N.A.		0	1	1
C_0026	Betaine	Betaine	247	HMDB0000043	118.087	10.8455	0.104487	0.123967	0.114051	0.106375	0.110985	0.106092	0.114169	0.00974046	0.107817	0.00274669	1.05891	0.3771		3	3	6
C_0109	Butyrylcarnitine	Butyrylcarnitine	439829	HMDB0002013	232.156	9.16372	0.0809769	0.0779182	0.0746794	0.0766346	0.0843375	0.0781203	0.0778581	0.00314916	0.0796975	0.0040865	0.976921	0.57236		3	3	6
A_0103	cAMP	cAMP	6076	HMDB0000058	328.045	7.74398	0.00221776	0.00191713	0.00167706	0.00249287	0.00229454	0.0016678	0.00193732	0.000270915	0.00215174	0.000430674	0.900349	0.51291		3	3	6
C_0100	Carboxymethyllysine	Carboxymethyllysine	123800		205.119	8.80674	0.00182485	0.0023165	0.00238295	0.00213845	0.00249015	0.00236477	0.00217477	0.000304854	0.00233112	0.000178244	0.932926	0.4954		3	3	6
C_0070	Carnitine	Carnitine	85	HMDB0000062	162.114	8.12442	0.112989	0.123124	0.130709	0.117588	0.135323	0.128419	0.122274	0.0088904	0.12711	0.00893993	0.961957	0.54284		3	3	6
C_0107	Carnosine	Carnosine	439224	HMDB0000033	227.116	6.4302	0.00277342	0.002189	0.00202368	0.00266727	0.00246095	0.0018362	0.0023287	0.000393907	0.00232147	0.000432735	1.00311	0.98396		3	3	6
A_0094	cCMP 2',3'-cCMP	cCMP 2',3'-cCMP	19236 68934	HMDB0011691	304.033	7.85493	0.00114622	0.00124847	0.00102826	0.000654158	0.000813868	0.00112719	0.00114098	0.000110194	0.000865071	0.000240637	1.31895	0.17513		3	3	6
A_0120	CDP	CDP	6132	HMDB0001546	402.012	11.7917	0.00958976	0.0114022	0.0131049	0.0115419	0.0110945	0.0129917	0.0113656	0.00175786	0.011876	0.000991706	0.957022	0.68963		3	3	6
A_0141	CDP-choline	CDP-choline	13804	HMDB0001413	487.102	6.99285	0.00082606	0.00098549	0.00115802	0.000760237	0.00098742	0.000801423	0.000989858	0.000166025	0.000849694	0.000121039	1.16496	0.30845		3	3	6
C_0016	Choline	Choline	305	HMDB0000097	104.108	6.52147	0.118749	0.119758	0.116813	0.118936	0.125786	0.11602	0.11844	0.00149629	0.120247	0.00501305	0.98497	0.60217		3	3	6
C_0042	cis-4-Hydroxyproline	cis-Hydroxyproline	440014	HMDB0006055	132.067	10.6479	0.0264351	0.0390066	0.03654	0.0301575	0.0376275	0.0396726	0.0339939	0.00666128	0.0358192	0.00500867	0.949042	0.72512		3	3	6
A_0049	cis-Aconitic acid	cis-Aconitic acid	643757	HMDB0000072	173.009	29.3245	0.0327586	0.0334546	0.0354401	0.0288467	0.0294847	0.0326865	0.0338844	0.00139143	0.0303393	0.00205759	1.11685	0.077537		3	3	6
A_0019	Citraconic acid	Citraconic acid	643798	HMDB0000634	129.019	17.3324	0.00139823	0.00123949	0.00145677	0.0013283	0.00145601	0.00146395	0.00136483	0.000112425	0.00141609	7.61271e-05	0.963806	0.55349		3	3	6
A_0062	Citric acid	Citric acid	311	HMDB0000094	191.019	27.259	0.589494	0.614244	0.644521	0.531088	0.563233	0.581467	0.616086	0.0275596	0.558596	0.0255076	1.10292	0.057233		3	3	6
C_0080	Citrulline	Citrulline	9750	HMDB0000904	176.104	10.5948	0.0645072	0.0665842	0.0607003	0.0640462	0.0652694	0.0679522	0.0639306	0.00298402	0.0657559	0.00199796	0.972241	0.43504		3	3	6
A_0100	CMP	CMP	6131	HMDB0000095	322.045	9.88778	0.00431698	0.00478743	0.00537595	0.00437771	0.0045699	0.00510732	0.00482679	0.00053058	0.00468498	0.000378177	1.03027	0.72726		3	3	6
A_0152	CMP-N-acetylneuraminate	CMP-NeuNAc	448209	HMDB0001176	613.141	8.41057	0.0355168	0.0384781	0.0390039	0.0340523	0.0378983	0.0383534	0.0376663	0.00187994	0.036768	0.00236283	1.02443	0.63483		3	3	6
A_0115	CoA_divalent	CoA	87642		382.551	10.9381	0.0289961	0.0420772	0.0443036	0.0301958	0.0500122	0.0501059	0.038459	0.00827036	0.043438	0.0114682	0.885376	0.57794		3	3	6
C_0043	Creatine	Creatine	586	HMDB0000064	132.078	8.46875	0.344222	0.416769	0.468823	0.343827	0.377159	0.393595	0.409938	0.0625807	0.371527	0.0253571	1.10339	0.40599		3	3	6
C_0023	Creatinine	Creatinine	588	HMDB0000562	114.067	6.93229	0.0285732	0.0282237	0.0270975	0.0285752	0.0281633	0.0287445	0.0279648	0.000771198	0.0284943	0.000298949	0.981416	0.3598		3	3	6
A_0139	CTP	CTP	6176	HMDB0000082	481.978	12.7072	0.181711	0.195926	0.182684	0.175541	0.192845	0.195036	0.186773	0.00794099	0.187807	0.0106791	0.994496	0.89999		3	3	6
C_0031	Cys	Cys	594	HMDB0000574,HMDB0003417	122.028	10.8677	0.014498	0.0275041	0.00840529	0.0187278	0.00797931	0.0255795	0.0168025	0.00975572	0.0174289	0.00887168	0.96406	0.93841		3	3	6
C_0081	Cys-Gly	Cys-Gly	439498	HMDB0000078	179.048	8.79995	0.00173941	0.00212418	N.D.	0.00176343	N.D.	0.0043241	0.00193179	0.00027207	0.00304376	0.00181066	0.634673	0.54318		2	2	4
C_0106	Cystathionine	Cystathionine	834	HMDB0000099	223.076	9.48596	1.11581	1.26261	1.30714	1.17465	1.25765	1.2322	1.22852	0.100115	1.2215	0.0425233	1.00575	0.91879		3	3	6
A_0042	Cysteic acid	Cysteic acid	72886	HMDB0002757	167.997	11.7979	0.00140943	0.00196021	0.00213423	0.00188945	0.00179672	0.00165681	0.00183463	0.000378367	0.00178099	0.000117115	1.03011	0.83324		3	3	6
C_0144	Cysteine glutathione disulfide	Cysteine glutathione disulfide	10455148	HMDB0000656	427.095	11.2135	0.00622157	0.00425484	0.00165629	0.0050143	0.00193748	0.00380189	0.00404424	0.00228991	0.00358456	0.00154989	1.12824	0.78956		3	3	6
A_0033	Cysteinesulfinic acid	Cysteinesulfinic acid	1549098	HMDB0000996	152.002	9.9309	0.0194614	0.0175405	0.0165616	0.0187054	0.0185783	0.0170947	0.0178545	0.00147517	0.0181261	0.000895495	0.985015	0.80133		3	3	6
A_0123	dADP	dADP	188966	HMDB0001508	410.029	11.3022	0.00100061	0.000753029	0.000774782	0.00110461	0.000885115	0.000896355	0.000842805	0.000137091	0.000962027	0.00012361	0.876072	0.32653		3	3	6
A_0105	dAMP	dAMP	12599	HMDB0000905	330.062	9.72515	0.000304289	0.000417352	0.000343258	0.000409713	0.000342537	0.000351747	0.000354966	5.7434e-05	0.000367999	3.64181e-05	0.964585	0.75945		3	3	6
A_0142	dATP	dATP	15993	HMDB0001532	489.994	12.0904	0.011437	0.0119273	0.0109314	0.0107778	0.0122162	0.0121313	0.0114319	0.000497946	0.0117085	0.000807047	0.97638	0.64503		3	3	6
A_0116	dCDP	dCDP	150855	HMDB0001245	386.018	11.9675	0.000599243	0.000768287	0.000795906	0.000531167	0.00067594	0.000751459	0.000721145	0.00010647	0.000652855	0.000111946	1.1046	0.48668		3	3	6
A_0137	dCTP	dCTP	65091	HMDB0000998	465.983	12.7895	0.0114454	0.0114426	0.0105384	0.0113205	0.0121989	0.0123571	0.0111421	0.00052285	0.0119588	0.000558418	0.931706	0.13843		3	3	6
A_0154	Deamido-NAD+	Deamido-NAD	165491	HMDB0001179	663.087	8.58704	0.0018444	0.00202932	0.00174722	0.00122145	0.00136649	0.00115717	0.00187365	0.000143305	0.00124837	0.000107228	1.50087	0.0048026	**	3	3	6
A_0047	Decanoic acid	Decanoic acid	2969	HMDB0000511	171.14	8.20205	0.00289821	0.00362154	0.00378866	0.00312012	0.00346739	0.00363538	0.00343614	0.000473294	0.00340763	0.000262776	1.00836	0.93287		3	3	6
C_0018	Diethanolamine	Diethanolamine	8113	HMDB0004437	106.087	7.28767	0.0174401	0.0165202	0.0183004	0.332349	0.0336566	0.0290905	0.0174202	0.00089029	0.131699	0.173783	0.132273	0.37275		3	3	6
C_0079	Diethylaminomalonic acid	Diethylaminomalonic acid	81272		176.092	8.62191	0.00936303	0.00980406	0.00762382	0.00932281	0.0104486	0.00956735	0.00893031	0.00115273	0.00977959	0.000592144	0.913157	0.33915		3	3	6
A_0034	Dihydroorotic acid	Dihydroorotic acid	439216	HMDB0000528	157.025	9.72144	0.00106781	0.00150785	0.00130891	0.000977009	0.00140394	0.00125909	0.00129486	0.000220358	0.00121335	0.000217113	1.06718	0.67181		3	3	6
A_0043	Dihydroxyacetone phosphate	DHAP	668	HMDB0001473	168.991	12.9786	0.0253904	0.0342507	0.0312749	0.0226026	0.0490394	0.0474628	0.0303053	0.00450905	0.0397016	0.0148291	0.763327	0.38895		3	3	6
C_0094	DOPA	DOPA	6047	HMDB0000181,HMDB0000609	198.075	11.0099	N.D.	N.D.	N.D.	N.D.	N.D.	0.00330729	N.A.	N.A.	0.00330729	N.A.	<1	N.A.		0	1	1
A_0119	dTDP	dTDP	164628	HMDB0001274	401.016	11.6343	0.0014421	0.00160748	0.00226701	0.00179567	0.00175562	0.0018007	0.0017722	0.000436425	0.001784	2.47064e-05	0.993387	0.96694		3	3	6
A_0146	dTDP-glucose	TDP-Glc	443210	HMDB0001328	563.07	8.74005	0.0022747	0.0026172	0.00264497	0.00225304	0.00253021	0.00247722	0.00251229	0.000206229	0.00242015	0.000147131	1.03807	0.56632		3	3	6
A_0098	dTMP	dTMP	9700	HMDB0001227	321.05	9.87055	0.00100341	0.00112191	0.00116557	0.000826345	0.00108059	0.000887362	0.00109696	8.39111e-05	0.000931432	0.000132728	1.17772	0.15496		3	3	6
A_0138	dTTP	dTTP	64968	HMDB0001342	480.983	12.4639	0.0259467	0.0270453	0.0271468	0.0258927	0.0296427	0.0283886	0.0267129	0.000665535	0.0279746	0.00190898	0.954898	0.37353		3	3	6
A_0095	dUMP	dUMP	65063	HMDB0001409	307.034	10.2511	0.00208428	0.0019261	0.00164915	0.00194402	0.0017547	0.0016668	0.00188651	0.000220254	0.00178851	0.00014167	1.0548	0.55787		3	3	6
C_0002	Ethanolamine	Ethanolamine	700	HMDB0000149	62.0605	6.03317	N.D.	N.D.	N.D.	0.00394613	0.00318463	0.00294641	N.A.	N.A.	0.00335906	0.000522185	<1	N.A.		0	3	3
A_0026	Ethanolamine phosphate	EAP	1015	HMDB0000224	140.012	8.27243	0.00609417	0.00470306	0.00357969	0.00577827	0.00453793	0.00366636	0.00479231	0.00125961	0.00466085	0.0010613	1.0282	0.89692		3	3	6
A_0118	FAD_divalent	FAD	643975		391.571	8.1391	0.00639006	0.00729424	0.00668108	0.00657847	0.0073175	0.00739568	0.00678846	0.000461554	0.00709722	0.000450942	0.956496	0.45385		3	3	6
A_0135	FMN	FMN	643976	HMDB0001520	455.102	8.61973	0.000655247	0.000753926	0.000614846	N.D.	0.000763629	0.000761452	0.000674673	7.1546e-05	0.000762541	1.53919e-06	0.88477	0.16716		3	2	5
C_0145	Folic acid	Folic acid	6037	HMDB0000121	442.149	13.4288	0.0037899	0.0037319	0.00347903	0.00209421	0.00185614	0.00208032	0.00366694	0.000165302	0.00201022	0.000133621	1.82415	0.00022618	***	3	3	6
A_0107	Fructose 1,6-diphosphate	F1,6P	172313	HMDB0001058	338.989	14.9657	0.0639715	0.0825514	0.073034	0.067286	0.0909486	0.0837487	0.0731856	0.00929083	0.0806611	0.0121297	0.907322	0.4475		3	3	6
A_0084	Fructose 6-phosphate	F6P	603	HMDB0000124	259.023	10.2351	0.0324394	0.0619853	0.06458	0.031395	0.0630094	0.0648743	0.0530016	0.0178546	0.0530929	0.0188141	0.99828	0.99543		3	3	6
A_0011	Fumaric acid	Fumaric acid	444972	HMDB0000134	115.003	26.1574	0.132373	0.137489	0.138546	0.132081	0.138565	0.139777	0.136136	0.00330136	0.136808	0.00413789	0.995088	0.83725		3	3	6
C_0014	GABA	GABA	119	HMDB0000112	104.071	7.32961	0.173004	0.204625	0.207548	0.231834	0.237828	0.246045	0.195059	0.0191565	0.238569	0.00713442	0.817622	0.045429	*	3	3	6
C_0083	Galactosamine Glucosamine	Galactosamine Glucosamine	24154 439213	HMDB0001514	180.087	8.90132	N.D.	0.00097025	N.D.	0.00109767	N.D.	N.D.	0.00097025	N.A.	0.00109767	N.A.	0.883919	N.A.		1	1	2
A_0132	GDP	GDP	8977	HMDB0001201	442.018	11.0391	0.0186661	0.0203363	0.0205004	0.0228486	0.0182997	0.0215565	0.0198343	0.00101495	0.0209016	0.00234411	0.948936	0.52637		3	3	6
A_0150	GDP-glucose GDP-mannose GDP-galactose	GDP-glucose GDP-Man GDP-galactose	46173703 18396 439695	HMDB0003351 HMDB0001163	604.072	8.56613	0.0121398	0.0171716	0.0168702	0.0119001	0.0170949	0.0186266	0.0153939	0.00282211	0.0158739	0.00352554	0.969761	0.86329		3	3	6
C_0139	Gibberellic acid	Gibberellic acid	439551	HMDB0003559	347.151	22.1913	0.00534091	0.0059101	0.00459743	0.00551363	0.00551836	0.00551497	0.00528282	0.000658257	0.00551566	2.44043e-06	0.957786	0.60248		3	3	6
C_0063	Gln	Gln	738	HMDB0000641,HMDB0003423	148.08	10.2688	0.684835	0.640499	0.591175	0.669968	0.615661	0.621547	0.638836	0.0468522	0.635725	0.0298009	1.00489	0.92814		3	3	6
C_0064	Glu	Glu	611	HMDB0000148,HMDB0003339	149.065	10.4132	1.34954	1.42156	1.34153	1.34132	1.4005	1.35005	1.37088	0.0440774	1.36395	0.0319499	1.00508	0.83742		3	3	6
A_0070	Glucaric acid	Glucaric acid	33037	HMDB0000663	209.032	14.8948	N.D.	N.D.	N.D.	N.D.	N.D.	N.D.	N.A.	N.A.	N.A.	N.A.	N.A.	N.A.		0	0	0
A_0066	Gluconic acid	Gluconic acid	10690	HMDB0000625	195.051	8.3773	0.020322	0.0183752	0.0180735	0.0173917	0.0155101	0.0173745	0.0189235	0.00122046	0.0167587	0.00108142	1.12917	0.08395		3	3	6
C_0082	Gluconolactone	1,5-Gluconolactone	7027	HMDB0000150	179.056	22.9826	0.0176767	0.01504	0.0140663	0.0146068	0.0130159	0.0137683	0.0155943	0.00186795	0.013797	0.000795828	1.13027	0.23241		3	3	6
A_0085	Glucose 1-phosphate	G1P	65533	HMDB0001586	259.023	10.41	0.0290101	0.0402238	0.0394626	0.0291658	0.0400448	0.0418149	0.0362321	0.00626605	0.0370085	0.00684944	0.979022	0.89189		3	3	6
A_0083	Glucose 6-phosphate	G6P	5958	HMDB0001401	259.023	10.1366	0.13443	0.235299	0.239952	0.123456	0.234534	0.262936	0.203227	0.059625	0.206975	0.0737107	0.98189	0.94883		3	3	6
A_0065	Glucuronic acid Galacturonic acid	Glucuronic acid Galacturonic acid	94715 439215	HMDB0000127 HMDB0002545	193.035	8.32425	0.00127316	0.00139566	0.00130513	0.00120915	0.00153182	0.00176573	0.00132465	6.35409e-05	0.00150224	0.000279465	0.881786	0.3864		3	3	6
A_0023	Glutaric acid	Glutaric acid	743	HMDB0000661	131.035	17.1955	0.00460353	0.00516709	0.00514962	0.00472131	0.0051755	0.00496543	0.00497341	0.000320447	0.00495408	0.000227308	1.0039	0.9366		3	3	6
C_0133	Glutathione (GSH)	GSH	124886	HMDB0000125	308.093	12.7762	8.17396	10.0779	9.73549	8.57871	9.57106	9.82284	9.32911	1.01493	9.3242	0.657776	1.00053	0.99478		3	3	6
C_0132	Glutathione (GSSG)_divalent	GSSG	65359		307.085	11.7397	2.91749	1.97019	1.88494	2.48476	1.94337	1.70962	2.25754	0.573117	2.04592	0.397617	1.10344	0.63023		3	3	6
C_0004	Gly	Gly	750	HMDB0000123	76.0399	7.89608	5.5936	5.79298	5.55563	4.94647	5.0135	5.08919	5.6474	0.127497	5.01639	0.0714019	1.12579	0.0042128	**	3	3	6
C_0092	Gly-Asp	Gly-Asp	97363		191.067	9.46003	0.064608	0.0666879	0.0660041	0.0634836	0.0672986	0.0702045	0.0657667	0.00106011	0.0669956	0.00337065	0.981657	0.59914		3	3	6
C_0047	Gly-Gly	Gly-Gly	11163	HMDB0011733	133.061	7.96268	0.0232783	0.0259461	0.0241117	0.0270857	0.0262654	0.0265368	0.0244454	0.00136482	0.0266293	0.000417876	0.917987	0.098607		3	3	6
C_0088	Gly-Leu	Gly-Leu	0		189.124	9.29057	N.D.	N.D.	0.00329026	N.D.	0.00336608	N.D.	0.00329026	N.A.	0.00336608	N.A.	0.977476	N.A.		1	1	2
A_0044	Glyceraldehyde 3-phosphate	GAP	729	HMDB0001112	168.991	11.9528	0.0031913	0.00182648	0.00348765	0.00295639	0.00427486	0.00469262	0.00283514	0.000886008	0.00397463	0.000906217	0.71331	0.19444		3	3	6
A_0009	Glyceric acid	Glyceric acid	439194	HMDB0000139,HMDB0006372	105.019	10.639	0.00313063	0.00289364	0.00276794	0.00288875	0.00256126	0.00262311	0.00293074	0.000184166	0.00269104	0.00017399	1.08907	0.17686		3	3	6
C_0010	Glycerol	Glycerol	753	HMDB0000131	93.0552	22.1529	1.26368	1.80705	1.39653	1.33717	1.53529	1.58579	1.48909	0.283261	1.48609	0.131411	1.00202	0.98782		3	3	6
A_0045	Glycerol 2-phosphate	Glycerol 2-phosphate	2526		171.005	13.0376	0.0014169	0.00158684	0.00160237	0.00142208	0.00149072	0.00146694	0.00153537	0.00010289	0.00145992	3.48549e-05	1.05168	0.33215		3	3	6
A_0046	Glycerol 3-phosphate	G3P	439162	HMDB0000126	171.006	12.4455	0.0592784	0.0857035	0.0928592	0.0583261	0.0747361	0.0864958	0.0792803	0.0176878	0.073186	0.0141486	1.08327	0.66655		3	3	6
C_0120	Glycerophosphocholine	GPCho	439285	HMDB0000086	258.111	21.6821	0.101725	0.107391	0.0961726	0.088374	0.0916974	0.0818288	0.101763	0.00560922	0.0873001	0.00502121	1.16567	0.029711	*	3	3	6
A_0111	GMP	GMP	6804	HMDB0001397	362.051	9.48363	0.00616231	0.00726462	0.00862973	0.00632096	0.00742985	0.00854185	0.00735222	0.00123604	0.00743089	0.00111045	0.989413	0.93862		3	3	6
A_0144	GTP	GTP	6830	HMDB0001273	521.983	11.831	0.430591	0.470307	0.44156	0.427418	0.467008	0.477902	0.447486	0.0205107	0.457443	0.0265667	0.978234	0.63609		3	3	6
C_0126	Guanosine	Guanosine	6802	HMDB0000133	284.1	12.0732	0.00160578	0.00220413	0.00227943	0.0010766	0.00158919	0.00223741	0.00202978	0.000369122	0.0016344	0.000581722	1.24191	0.38584		3	3	6
A_0021	Heptanoic acid	Heptanoic acid	8094	HMDB0000666	129.093	8.88265	N.D.	0.0020733	0.00240884	0.00170727	0.00200955	0.00259413	0.00224107	0.000237265	0.00210365	0.000450859	1.06532	0.68749		2	3	5
A_0013	Hexanoic acid	Hexanoic acid	8892	HMDB0000535	115.076	9.31351	0.00126569	0.00119461	0.00128099	0.00112614	0.00131443	0.00145795	0.0012471	4.60928e-05	0.0012995	0.00016641	0.959673	0.64538		3	3	6
A_0053	Hippuric acid	Hippuric acid	464	HMDB0000714	178.05	8.69923	0.00169599	0.00162992	0.00137907	0.00168959	0.00145875	0.00130906	0.00156832	0.000167198	0.0014858	0.000191701	1.05554	0.60468		3	3	6
C_0068	His	His	773	HMDB0000177	156.078	6.93355	1.38756	1.36314	1.25907	1.40978	1.39381	1.33835	1.33659	0.0682339	1.38065	0.0374909	0.96809	0.39705		3	3	6
C_0127	His-Glu	His-Glu	7010583		285.121	7.21487	0.000970478	0.00121659	0.00122395	0.00115877	0.00163924	0.000929776	0.00113701	0.000144266	0.0012426	0.000362085	0.915027	0.67517		3	3	6
A_0134	HMG CoA_divalent	HMG-CoA	445127		454.572	11.6983	0.0124833	0.012315	0.0105648	0.011402	0.0117303	0.0123311	0.0117877	0.00106241	0.0118211	0.000471168	0.997171	0.96364		3	3	6
C_0091	Homocitrulline	Homocitrulline	65072	HMDB0000679	190.119	10.7199	N.D.	N.D.	0.00305481	0.00288006	0.00354543	N.D.	0.00305481	N.A.	0.00321275	0.000470487	0.950839	N.A.		1	2	3
C_0029	Homoserine	Homoserine	12647	HMDB0000719	120.067	9.66082	0.00416451	0.0051689	N.D.	0.00598135	0.00534109	0.00533241	0.00466671	0.000710212	0.00555162	0.000372183	0.840603	0.29843		2	3	5
C_0041	Hydroxyproline	Hydroxyproline	5810	HMDB0000725	132.067	11.6039	0.168981	0.18624	0.192508	0.175147	0.188947	0.179158	0.182577	0.0121835	0.181084	0.00709864	1.00824	0.86547		3	3	6
C_0019	Hypotaurine	Hypotaurine	107812	HMDB0000965	110.028	17.9183	0.27249	0.29984	0.304174	0.249771	0.285921	0.263386	0.292168	0.0171789	0.266359	0.0182571	1.09689	0.1494		3	3	6
C_0044	Ile	Ile	791	HMDB0000172	132.103	9.7773	5.60416	5.28873	4.82331	5.71328	5.41235	5.25579	5.23873	0.39282	5.46047	0.232514	0.959391	0.45758		3	3	6
C_0034	Imidazole-4-acetic acid	Imidazole-4-acetic acid	96215	HMDB0002024	127.051	7.64077	N.D.	N.D.	N.D.	N.D.	N.D.	N.D.	N.A.	N.A.	N.A.	N.A.	N.A.	N.A.		0	0	0
A_0110	IMP	IMP	8582	HMDB0000175	347.04	9.90628	0.0022691	0.00218639	0.001923	0.00209238	0.00197575	0.0019496	0.00212616	0.000180738	0.00200591	7.60198e-05	1.05995	0.37418		3	3	6
C_0123	Inosine	Inosine	6021	HMDB0000195	269.09	19.3697	N.D.	0.00152128	0.00184506	N.D.	0.00120753	0.00197206	0.00168317	0.000228948	0.0015898	0.000540602	1.05873	0.85132		2	2	4
A_0017	Isethionic acid	Isethionic acid	7866	HMDB0003903	124.991	11.9337	N.D.	0.000311444	N.D.	0.000392802	N.D.	N.D.	0.000311444	N.A.	0.000392802	N.A.	0.792877	N.A.		1	1	2
A_0004	Isobutyric acid Butyric acid	Isobutyric acid Butyric acid	6590 264	HMDB0001873 HMDB0000039	87.0453	10.1366	0.00273486	0.00176455	0.00196223	0.0021239	0.0017547	0.00201655	0.00215388	0.000512764	0.00196505	0.000189909	1.09609	0.59884		3	3	6
A_0063	Isocitric acid	Isocitric acid	1198	HMDB0000193	191.02	30.0138	0.0139842	0.0110136	0.0123037	0.0109616	N.D.	0.0105564	0.0124338	0.00148957	0.010759	0.00028649	1.15567	0.18602		3	2	5
A_0006	Isovaleric acid Valeric acid	Isovaleric acid Valeric acid	10430 7991	HMDB0000718 HMDB0000892	101.061	9.48608	0.00422737	0.00304353	0.00321606	0.00306939	0.00293851	0.00285395	0.00349565	0.00063953	0.00295395	0.000108549	1.18338	0.27856		3	3	6
A_0048	Isovalerylalanine N-Acetylleucine	Isovalerylalanine N-Acetylleucine	129285 70912	HMDB0000747 HMDB0011756	172.099	8.25632	0.000328557	0.000460434	0.000663129	0.000399721	0.000498734	0.000313774	0.00048404	0.000168531	0.000404076	9.25565e-05	1.19789	0.52174		3	3	6
C_0117	Isovalerylcarnitine	Isovalerylcarnitine	6426851	HMDB0000688	246.17	9.37236	0.0108352	0.010703	0.00999663	0.0109346	0.0124403	0.0107943	0.0105116	0.000450851	0.0113897	0.000912525	0.922902	0.23431		3	3	6
C_0101	Kynurenine	Kynurenine	846	HMDB0000684	209.093	9.46003	0.00677363	0.00712669	0.00824291	0.00604034	0.00647355	0.00668462	0.00738107	0.000766959	0.0063995	0.000328461	1.15338	0.14405		3	3	6
A_0005	Lactic acid	Lactic acid	612	HMDB0000190,HMDB0001311	89.0245	11.1177	1.87636	1.99845	2.12722	1.84419	2.03451	2.32081	2.00068	0.125444	2.0665	0.239913	0.968146	0.70185		3	3	6
A_0068	Lauric acid	Lauric acid	3893	HMDB0000638	199.171	7.91318	0.00933307	0.00713627	0.00903862	0.0201959	0.00861914	0.00765549	0.00850265	0.00119245	0.0121568	0.00697866	0.699414	0.46116		3	3	6
C_0045	Leu	Leu	857	HMDB0000687	132.103	9.88105	6.21707	6.02718	5.56905	6.54928	6.33509	6.24508	5.93777	0.333134	6.37648	0.156265	0.931198	0.13598		3	3	6
C_0061	Lys	Lys	866	HMDB0000182,HMDB0003405	147.114	6.53998	1.22711	1.23726	1.10943	1.35528	1.224	1.14929	1.19126	0.0710534	1.24286	0.104282	0.958486	0.52278		3	3	6
A_0024	Malic acid	Malic acid	525	HMDB0000156,HMDB0000744	133.014	21.7603	1.30054	1.32594	1.33807	1.3092	1.42866	1.38653	1.32152	0.0191504	1.3748	0.0605868	0.961245	0.26367		3	3	6
A_0127	Malonyl CoA_divalent	Malonyl-CoA	644066		425.55	12.3324	0.000666448	0.000659686	0.000284414	0.000515024	N.D.	0.000539612	0.000536849	0.000218642	0.000527318	1.73861e-05	1.01808	0.94682		3	2	5
C_0065	Met	Met	876	HMDB0000696	150.059	10.2465	0.892533	0.98172	1.04447	0.97046	1.11927	0.905184	0.972909	0.0763528	0.998303	0.109724	0.974563	0.76051		3	3	6
C_0072	Methionine sulfoxide	Methionine sulfoxide	158980	HMDB0002005	166.054	11.3828	0.045998	0.0387452	0.0232876	0.0398848	0.0221319	0.0362018	0.0360103	0.0115996	0.0327395	0.00936923	1.0999	0.72412		3	3	6
A_0082	myo-Inositol 1-phosphate myo-Inositol 3-phosphate	Myoinositol 1-phosphate Myoinositol 3-phosphate	107737 440194	HMDB0000213 HMDB0006814	259.022	10.543	0.0136641	0.0168251	0.0161656	0.0135859	0.0148981	0.0149652	0.0155516	0.00166758	0.0144831	0.000777707	1.07378	0.39259		3	3	6
A_0086	myo-Inositol 2-phosphate	Myoinositol 2-phosphate	160886		259.023	10.7706	0.00294861	0.00284517	0.0016929	N.D.	N.D.	0.00165681	0.00249556	0.000697046	0.00165681	N.A.	1.50625	N.A.		3	1	4
A_0074	Myristoleic acid	Myristoleic acid	5281119	HMDB0002000	225.187	7.67103	0.000715918	0.000573522	0.000580898	0.000819427	0.000763629	0.0008334	0.000623446	8.01679e-05	0.000805485	3.6916e-05	0.774001	0.041599	*	3	3	6
A_0022	N-Acetyl-β-alanine	N-Acetyl-b-alanine	76406		130.051	9.30856	0.00974377	0.0101277	0.00886058	0.00747708	0.00924941	0.0102236	0.00957736	0.000649766	0.00898338	0.00139247	1.06612	0.55368		3	3	6
A_0050	N-Acetylasparagine	N-Acetylasparagine	99715	HMDB0006028	173.057	8.60674	0.00382788	0.00313328	0.003376	0.00293026	0.00273573	0.00278999	0.00344572	0.000352506	0.00281866	0.000100383	1.22247	0.081474		3	3	6
A_0051	N-Acetylaspartic acid	N-Acetylaspartic acid	65065	HMDB0000812	174.041	14.9215	0.25287	0.283996	0.276761	0.275905	0.317869	0.313228	0.271209	0.0162886	0.302334	0.0230051	0.897051	0.13619		3	3	6
C_0105	N-Acetylgalactosamine N-Acetylmannosamine N-Acetylglucosamine	N-Acetylgalactosamine ManNAc GlcNAc	35717 439281 439174	HMDB0000853 HMDB0001129 HMDB0000215	222.098	22.1425	0.00924473	0.00989482	0.00914818	0.00884877	0.00783332	0.00817481	0.00942925	0.000406079	0.00828564	0.000516716	1.13802	0.04225	*	3	3	6
A_0092	N-Acetylglucosamine 1-phosphate	GlcNAc-P	440272	HMDB0001367	300.049	9.85327	0.0217688	0.0283476	0.0253505	0.0210299	0.0281374	0.0242386	0.0251556	0.00329376	0.0244686	0.0035593	1.02808	0.8183		3	3	6
A_0093	N-Acetylglucosamine 6-phosphate	NAcGlcNP	440996	HMDB0001062	300.049	9.47746	0.00616231	0.00664622	0.00615299	0.00518714	0.00622504	0.00568791	0.00632051	0.000282114	0.00570003	0.000519055	1.10886	0.16387		3	3	6
A_0061	N-Acetylglutamic acid	N-AcGlu	70914	HMDB0001138	188.057	13.5162	0.0689522	0.0751404	0.0755077	0.073361	0.0844806	0.0815633	0.0732001	0.00368339	0.0798016	0.00576532	0.917276	0.18245		3	3	6
A_0058	N-Acetylglutamine	N-Acetylglutamine	25561	HMDB0006029	187.073	8.3378	0.00229897	0.00241346	0.00237565	0.00189406	0.0023667	0.00218443	0.00236269	5.83371e-05	0.0021484	0.000238372	1.09975	0.25662		3	3	6
A_0014	N-Acetylglycine	N-Acetylglycine	10972	HMDB0000532	116.036	9.84721	0.000696317	0.000642633	0.000620882	0.000522711	0.000573635	N.D.	0.000653277	3.88277e-05	0.000548173	3.60083e-05	1.19173	0.070681		3	2	5
C_0089	N-Acetyllysine	N-Acetyllysine	92907	HMDB0000446	189.124	9.38103	0.0037658	0.0051192	0.00409202	0.00380497	0.00569355	0.00519019	0.00432568	0.000706305	0.00489624	0.000978002	0.88347	0.46291		3	3	6
A_0096	N-Acetylneuraminic acid	NeuNAc	439197	HMDB0000230	308.099	7.39075	0.0259513	0.0348458	0.038641	0.0236934	0.0346949	0.0382015	0.033146	0.00651336	0.0321966	0.00756982	1.02949	0.87736		3	3	6
C_0040	N-Acetylputrescine	N-Acetylputrescine	122356	HMDB0002064	131.119	8.05404	0.00247987	0.00294749	0.00215359	0.00325087	0.00304282	0.00180011	0.00252698	0.00039904	0.00269793	0.000784463	0.936635	0.75891		3	3	6
C_0062	N-Acetylserine	N-Acetylserine	65249	HMDB0002931	148.061	23.2848	0.0611708	0.0572664	0.0542863	0.0537458	0.0514484	0.0564467	0.0575745	0.00345259	0.0538803	0.00250188	1.06856	0.21453		3	3	6
A_0052	N-Carbamoylaspartic acid	Carbamoyl-Asp	93072	HMDB0000828	175.036	15.8731	0.0232547	0.0197224	0.0181414	0.0237226	0.0214163	0.019482	0.0203728	0.00261801	0.0215403	0.00212304	0.9458	0.58218		3	3	6
A_0102	N-Glycolylneuraminic acid	GcNeu	440001	HMDB0000833	324.094	7.37716	0.00122836	0.00149529	0.00130287	0.00107848	0.00115823	0.00146595	0.00134217	0.000137737	0.00123422	0.000204606	1.08747	0.49616		3	3	6
C_0084	N-Methylnorsalsolinol	N-Methylnorsalsolinol	37764	HMDB0001189	180.103	8.50578	0.00303849	0.0026147	0.00303045	0.00235335	0.00313667	0.00414366	0.00289455	0.000242386	0.00321123	0.000897479	0.901384	0.6082		3	3	6
A_0069	N2-Acetylaminoadipic acid	N2-Acetylaminoadipic acid	443992		202.072	12.706	0.00387735	0.00426238	0.00473017	0.00497652	0.00510791	0.00564194	0.00428996	0.00042708	0.00524212	0.000352429	0.818364	0.042668	*	3	3	6
C_0077	N5-Ethylglutamine	N5-Ethylglutamine	439378		175.109	10.9183	0.0136327	0.0133631	0.0142348	0.0141601	0.0150931	0.0150165	0.0137435	0.000446297	0.0147566	0.00051796	0.931348	0.063543		3	3	6
C_0090	N6-Acetyllysine	N6-Acetyllysine	92832	HMDB0000206	189.125	10.9908	N.D.	0.00294749	0.00393167	0.00293906	N.D.	0.00391015	0.00343958	0.000695923	0.00342461	0.000686669	1.00437	0.98469		2	2	4
C_0087	N8-Acetylspermidine	N8-Acetylspermidine	123689	HMDB0002189	188.177	6.02552	0.0110981	0.0119282	0.00942626	0.00747932	0.00806482	0.00844016	0.0108175	0.00127436	0.00799477	0.000484235	1.35308	0.047664	*	3	3	6
A_0153	NAD+	NAD+	5893	HMDB0000902	662.102	6.75551	0.298855	0.341533	0.346888	0.300056	0.335965	0.33551	0.329092	0.0263225	0.323844	0.0206016	1.01621	0.79984		3	3	6
A_0155	NADH	NADH	439153	HMDB0001487	664.118	8.42662	0.025689	0.0237747	0.0222665	0.0230977	0.0232487	0.0235161	0.0239101	0.00171529	0.0232875	0.000211878	1.02674	0.59469		3	3	6
A_0157	NADP+	NADP+	5886	HMDB0000217	742.07	9.72515	0.0202725	0.031901	0.0267311	0.0156075	0.0222813	0.0276781	0.0263015	0.00582611	0.0218557	0.00604652	1.20342	0.41105		3	3	6
A_0114	NADPH_divalent	NADPH	5884		371.539	11.6122	0.0224361	0.0152096	0.01684	0.0257458	0.0250454	0.0206691	0.0181619	0.00379031	0.0238201	0.00275122	0.762461	0.11119		3	3	6
C_0032	Nicotinamide	Nicotinamide	936	HMDB0001406	123.056	7.03597	0.0384861	0.0434171	0.0476976	0.0397289	0.0338923	0.0406894	0.0432003	0.00460957	0.0381035	0.00367853	1.13376	0.21217		3	3	6
C_0098	O-Acetylcarnitine	ALCAR	439756	HMDB0000201	204.124	8.5885	0.119437	0.116512	0.112758	0.108939	0.110419	0.105833	0.116236	0.00334797	0.108397	0.00234065	1.07231	0.03461	*	3	3	6
C_0069	O-Acetylhomoserine 2-Aminoadipic acid	O-Acetylhomoserine 2-Aminoadipic acid	439389 92136	HMDB0000510	162.077	10.3972	0.0573962	0.0628091	0.051065	0.0634794	0.0668731	0.0662391	0.0570901	0.00587802	0.0655306	0.00180441	0.871198	0.12057		3	3	6
A_0054	O-Phosphoserine	3PSer	68841	HMDB0000272	184.002	12.6126	0.00513184	0.00258848	0.0020007	0.00905213	0.0057939	0.00326965	0.00324034	0.00166424	0.00603856	0.00289899	0.536608	0.23778		3	3	6
A_0072	O-Succinylhomoserine	O-Succinylhomoserine	439406		218.068	12.4947	0.00385028	0.00442932	0.00467736	0.00363899	0.0049846	0.00473259	0.00431898	0.000424436	0.00445206	0.000715323	0.970109	0.79838		3	3	6
A_0027	Octanoic acid	Octanoic acid	379	HMDB0000482	143.108	8.59733	0.00152331	N.D.	0.00208595	0.00183103	0.00192369	0.0023583	0.00180463	0.000397848	0.00203767	0.000281513	0.885633	0.55944		2	3	5
C_0067	Octopamine Dopamine	Octopamine Dopamine	440266 681	HMDB0004825 HMDB0000073	154.087	8.25399	0.0039783	0.00372109	0.0033816	0.00448338	0.00340362	0.00321388	0.00369366	0.000299295	0.00370029	0.000684775	0.998209	0.98879		3	3	6
C_0128	Ophthalmic acid	Ophthalmic acid	7018721	HMDB0005765	290.135	12.7639	0.00421271	0.00488798	0.0040291	0.00485418	0.00438174	0.00498216	0.0043766	0.00045229	0.00473936	0.000316249	0.923457	0.32535		3	3	6
C_0048	Ornithine	Ornithine	389	HMDB0000214,HMDB0003374	133.098	6.48445	0.185026	0.2038	0.229186	0.213397	0.244595	0.230281	0.206004	0.0221621	0.229424	0.015617	0.897917	0.21672		3	3	6
A_0124	P1, P4-Di(adenosine-5') tetraphosphate_divalent	AppppA	21706		417.016	11.0574	0.000776589	0.000740463	0.000824573	0.00070566	0.000635748	N.D.	0.000780542	4.21939e-05	0.000670704	4.94352e-05	1.16376	0.12485		3	2	5
A_0073	Pantothenic acid	Pantothenic acid	6613	HMDB0000210	218.103	7.93909	0.0574573	0.0574196	0.0531665	0.0525586	0.054984	0.0493535	0.0560145	0.00246649	0.0522987	0.00282425	1.07105	0.16253		3	3	6
A_0035	Pelargonic acid	Pelargonic acid	8158	HMDB0000847	157.124	8.35755	0.00611004	0.00711294	0.00927324	0.00562991	0.00689732	0.00803522	0.00749874	0.00161651	0.00685415	0.00120324	1.09404	0.61136		3	3	6
C_0073	Phe	Phe	994	HMDB0000159	166.087	10.6454	4.45183	4.35195	4.10742	4.33236	4.25995	4.0659	4.30373	0.177198	4.2194	0.137782	1.01999	0.55273		3	3	6
A_0071	Phosphocreatine	Phosphocreatine	9548602	HMDB0001511	210.029	12.5512	0.0845857	0.0865041	0.0717235	0.0693815	0.0801089	0.0683338	0.0809378	0.0080372	0.0726081	0.00651699	1.11472	0.23854		3	3	6
A_0040	Phosphoenolpyruvic acid	PEP	1005	HMDB0000263	166.975	21.6897	0.0162888	0.014076	0.00961424	0.0157175	0.014371	0.00917939	0.0133263	0.00339983	0.0130893	0.00345235	1.01811	0.93655		3	3	6
C_0086	Phosphorylcholine	Phosphorylcholine	1014	HMDB0001565	184.074	20.5073	6.04718	5.82635	5.34834	4.78246	4.5718	4.56223	5.74062	0.35722	4.63883	0.124478	1.23752	0.023417	*	3	3	6
A_0038	Phthalic acid	Phthalic acid	1017	HMDB0002107	165.02	15.7025	N.D.	N.D.	N.D.	0.000897065	0.000688728	N.D.	N.A.	N.A.	0.000792896	0.000147317	<1	N.A.		0	2	2
A_0104	Phytic acid_divalent	Phytic acid	890		328.924	16.7428	0.0114958	0.0175315	0.0190172	0.00853019	0.0184184	0.0193291	0.0160148	0.00398351	0.0154259	0.0059892	1.03818	0.89505		3	3	6
C_0038	Pipecolic acid	Pipecolic acid	439227	HMDB0000070,HMDB0000716,HMDB0005960	130.088	9.84343	0.0024492	0.00234891	0.00218606	N.D.	0.00225031	0.00261526	0.00232806	0.0001328	0.00243278	0.00025806	0.956952	0.66995		3	2	5
C_0024	Pro	Pro	614	HMDB0000162,HMDB0003411	117.074	10.3638	0.401907	0.4459	0.434314	0.411413	0.433425	0.442843	0.427374	0.0228029	0.429227	0.01613	0.995682	0.91462		3	3	6
A_0117	PRPP	PRPP	7339	HMDB0000280	388.945	17.2798	0.170439	0.211306	0.233015	0.161296	0.217315	0.246937	0.20492	0.0317729	0.208516	0.0434935	0.982754	0.914		3	3	6
C_0006	Putrescine	Putrescine	1045	HMDB0001414	89.1076	4.46655	0.0123599	0.0100093	0.0103457	0.0120554	0.0124862	0.0113526	0.010905	0.00127116	0.0119647	0.000572202	0.911429	0.286		3	3	6
C_0074	Pyridoxal	Pyridoxal	1050	HMDB0001545	168.066	8.38483	0.00599812	0.00660591	0.00951151	0.00523974	0.00850696	0.00752949	0.00737185	0.00187776	0.00709206	0.00167696	1.03945	0.85685		3	3	6
C_0075	Pyridoxine	Pyridoxine	1054	HMDB0000239	170.082	8.24781	0.0559175	0.0492667	0.0382003	0.0610313	0.0408142	0.0415894	0.0477948	0.00894982	0.0478116	0.0114551	0.999648	0.9985		3	3	6
A_0003	Pyruvic acid	Pyruvic acid	1060	HMDB0000243	87.0091	13.2326	0.0913771	0.119274	0.120281	0.0919641	0.107947	0.14181	0.110311	0.0164048	0.113907	0.0254518	0.968429	0.84868		3	3	6
A_0064	Quinic acid	Quinic acid	6508	HMDB0003072	191.057	8.33903	0.0022467	0.0036	0.0021033	0.00281957	0.00180585	0.00176873	0.00265	0.000825842	0.00213138	0.000596273	1.24332	0.43223		3	3	6
A_0090	Rhein	Rhein	10168		283.022	9.02254	0.00587762	0.00644607	0.00637026	0.00601656	0.00628715	0.0063954	0.00623132	0.000308646	0.00623304	0.00019513	0.999724	0.99396		3	3	6
C_0116	Ribavirin	Ribavirin	37542		245.089	22.2082	0.00209211	N.D.	N.D.	N.D.	N.D.	N.D.	0.00209211	N.A.	N.A.	N.A.	1<	N.A.		1	0	1
A_0077	Ribose 5-phosphate	R5P	439167	HMDB0001548	229.012	10.8618	0.00951415	0.00809035	0.0108915	0.0120969	0.0148615	0.0164931	0.00949865	0.00140062	0.0144839	0.00222231	0.655809	0.038952	*	3	3	6
A_0097	Ribulose 1,5-diphosphate	Ribulose 1,5-diphosphate	123658		308.979	16.3872	0.000497502	0.000884068	0.000523562	0.00045276	0.000413784	N.D.	0.000635044	0.000216054	0.000433272	2.75601e-05	1.46569	0.24546		3	2	5
A_0078	Ribulose 5-phosphate	Ru5P	439184	HMDB0000618	229.012	11.2322	0.0118225	0.0145113	0.0151192	0.0127503	0.0203604	0.0199367	0.0138176	0.00175442	0.0176825	0.00427661	0.781432	0.25454		3	3	6
C_0142	S-Adenosylhomocysteine	SAHC	439155	HMDB0000939	385.131	8.34656	0.00416451	0.00533313	0.00615833	0.00497427	0.00240881	0.00219495	0.00521866	0.00100183	0.00319268	0.00154661	1.63457	0.14142		3	3	6
C_0143	S-Adenosylmethionine	SAM	34755	HMDB0001185	399.146	6.76082	0.0967104	0.101794	0.095314	0.0945154	0.107352	0.104405	0.0979395	0.00341041	0.102091	0.00672366	0.95934	0.41136		3	3	6
C_0141	S-Lactoylglutathione	S-Lactoylglutathione	440018	HMDB0001066	380.115	13.3508	0.00291143	0.00405603	0.00565495	0.00302754	0.00344741	0.00196357	0.00420747	0.00137801	0.00281284	0.000764867	1.49581	0.21931		3	3	6
C_0135	S-Methylglutathione	S-Methylglutathione	115260		322.108	12.9134	0.010362	0.0108327	0.0135711	0.0100181	0.00595424	0.00506919	0.0115886	0.00173294	0.00701384	0.00263911	1.65224	0.075926		3	3	6
C_0137	S-Nitrosoglutathione	S-Nitrosoglutathione	104858	HMDB0004645	337.083	12.9876	0.00207459	0.000961606	0.00120163	0.00243131	0.00223988	0.000944635	0.00141261	0.000585719	0.00187194	0.000808753	0.754622	0.47426		3	3	6
C_0124	Saccharopine	Saccharopine	160556	HMDB0000279	277.141	10.3021	0.0091593	0.0101282	0.00873005	0.0135323	0.0149576	0.0138851	0.00933918	0.000716222	0.014125	0.000742298	0.661182	0.0013084	**	3	3	6
C_0095	SDMA	SDMA	169148	HMDB0003334	203.15	7.4345	0.00168903	0.00224303	0.00205007	0.00342574	0.00261945	0.0024327	0.00199404	0.000281219	0.00282596	0.000527747	0.705615	0.093612		3	3	6
A_0091	Sedoheptulose 7-phosphate	S7P	165007	HMDB0001068	289.033	9.90701	0.0143613	0.0199108	0.0248179	N.D.	0.0192177	0.0237119	0.0196967	0.0052316	0.0214648	0.00317791	0.917627	0.6707		3	2	5
C_0017	Ser	Ser	617	HMDB0000187,HMDB0003406	106.051	9.55138	1.62103	1.55727	1.39631	2.26796	2.25365	2.31982	1.52487	0.115811	2.28048	0.0348125	0.668663	0.0046012	**	3	3	6
C_0111	Ser-Glu	Ser-Glu	0		235.094	9.95136	0.00836845	0.0071483	0.00744115	0.00828203	0.00802728	0.00757831	0.00765263	0.000636977	0.00796254	0.000356298	0.961079	0.51316		3	3	6
C_0060	Spermidine	Spermidine	1102	HMDB0001257	146.166	4.29391	0.0291538	0.0393394	0.0369865	0.0284172	0.0371749	0.0378449	0.0351599	0.00533285	0.034479	0.00526034	1.01975	0.88252		3	3	6
C_0097	Spermine	Spermine	1103	HMDB0001256	203.224	4.23722	0.0198105	0.0252135	0.0295007	0.0170149	0.0267013	0.0251889	0.0248416	0.00485582	0.0229684	0.00521099	1.08156	0.67248		3	3	6
A_0015	Succinic acid	Succinic acid	1110	HMDB0000254	117.019	21.5935	0.0579978	0.057144	0.0636868	0.0564912	0.0620339	0.0563115	0.0596095	0.00355671	0.0582789	0.00325318	1.02283	0.65769		3	3	6
A_0131	Succinyl CoA_divalent Methylmalonyl CoA_divalent	SucCoA Methylmalonyl CoA	92133 123909		432.559	12.1454	N.D.	0.000676739	0.000556002	0.000600349	0.000754494	0.00100028	0.00061637	8.53738e-05	0.000785041	0.000201708	0.785144	0.29412		2	3	5
A_0087	Sulfotyrosine	Sulfotyrosine	514186		260.025	8.62938	N.D.	0.000525056	N.D.	0.000465059	0.000330662	N.D.	0.000525056	N.A.	0.000397861	9.50332e-05	1.3197	N.A.		1	2	3
A_0032	Tartaric acid	Tartaric acid	444305	HMDB0000956	149.009	23.1482	N.D.	N.D.	N.D.	0.000772536	N.D.	N.D.	N.A.	N.A.	0.000772536	N.A.	<1	N.A.		0	1	1
C_0033	Taurine	Taurine	1123	HMDB0000251	126.023	22.0957	0.0430187	0.040327	0.0425055	0.0408266	0.0423575	0.0420777	0.0419504	0.00142914	0.0417539	0.000815215	1.00471	0.84871		3	3	6
A_0037	Terephthalic acid	Terephthalic acid	7489	HMDB0002428	165.019	17.0525	0.00373267	0.00324368	0.00362344	0.00316317	0.00385103	0.00365237	0.00353326	0.000256666	0.00355552	0.000354007	0.993739	0.93436		3	3	6
C_0121	Thiamine	Thiamine	1130	HMDB0000235	265.113	6.26363	0.0982812	0.103452	0.0962376	0.0966623	0.0901375	0.0893349	0.0993234	0.0037182	0.0920449	0.00401888	1.07908	0.083102		3	3	6
A_0125	Thiamine diphosphate	ThPP	1132	HMDB0001372	423.031	8.25881	0.00161478	0.0012718	0.00133456	0.00123298	0.00127972	0.00136502	0.00140705	0.00018262	0.00129257	6.69492e-05	1.08856	0.39549		3	3	6
C_0138	Thiamine phosphate	TMP	1131	HMDB0002666	345.08	10.233	0.000530148	0.000609377	0.000684033	0.000442439	0.000535986	0.000842742	0.000607853	7.6954e-05	0.000607056	0.000209401	1.00131	0.99552		3	3	6
C_0049	Thiaproline	Thiaproline	9934		134.028	13.5522	0.0192694	0.0151891	0.00913803	0.0244985	0.0118	0.0162562	0.0145321	0.0050975	0.0175182	0.00644259	0.829544	0.56485		3	3	6
C_0028	Thr	Thr	6288	HMDB0000167	120.067	10.0551	7.10706	7.42907	6.98254	7.45871	7.48797	7.43224	7.17289	0.230429	7.45964	0.0278728	0.96156	0.16211		3	3	6
C_0110	Thr-Asp	Thr-Asp	3280446		235.092	10.2094	0.00352264	0.0040798	0.00383627	0.00493424	0.00479051	0.00434532	0.0038129	0.000279317	0.00469003	0.00030705	0.812981	0.021915	*	3	3	6
A_0025	Threonic acid	Threonic acid	5460407	HMDB0000943	135.03	9.57483	0.0498903	0.0528583	0.0541027	0.0467927	0.0520793	0.0521205	0.0522838	0.00216421	0.0503308	0.00306421	1.0388	0.42348		3	3	6
C_0039	trans-Glutaconic acid	trans-Glutaconic acid	5280498	HMDB0000620	131.035	23.0509	0.011488	0.0135014	0.0131367	0.0125695	0.0134205	0.0131591	0.0127087	0.00107276	0.0130497	0.00043594	0.973869	0.6495		3	3	6
C_0005	Trimethylamine N-oxide	Trimethylamine N-oxide	1145	HMDB0000925	76.0758	6.27352	0.00370227	0.00375567	0.00380988	0.00388503	0.00417944	0.00353867	0.00375594	5.38045e-05	0.00386771	0.000320738	0.971101	0.6092		3	3	6
C_0099	Trp	Trp	1148	HMDB0000929	205.099	10.4676	0.337032	0.323716	0.27708	0.317321	0.302202	0.323993	0.312609	0.0314812	0.314506	0.0111648	0.99397	0.92902		3	3	6
C_0085	Tyr	Tyr	1153	HMDB0000158	182.082	10.9122	2.90676	3.02109	2.73849	2.87922	2.85067	2.76962	2.88878	0.142153	2.83317	0.0568598	1.01963	0.57972		3	3	6
C_0093	Tyrosine methyl ester	Tyrosine methyl ester	70652		196.097	8.9067	0.00130784	0.00138731	0.00139851	N.D.	0.00126384	0.00150717	0.00136455	4.94307e-05	0.00138551	0.000172059	0.984877	0.89209		3	2	5
A_0121	UDP	UDP	6031	HMDB0000295	402.995	12.0278	0.0518317	0.0603051	0.0709269	0.0599004	0.0581829	0.0659835	0.0610212	0.00956769	0.0613556	0.00409887	0.994551	0.95947		3	3	6
A_0147	UDP-glucose UDP-galactose	UDP-Glc UDP-Gal	8629 23724458	HMDB0000286 HMDB0000302	565.048	9.03854	0.436397	0.471165	0.453782	0.438501	0.493509	0.47857	0.453781	0.0173835	0.470193	0.0284446	0.965095	0.45107		3	3	6
A_0148	UDP-glucuronic acid	UDP-GlcA	17473	HMDB0000935	579.028	11.3293	0.157163	0.207516	0.191877	0.161899	0.198336	0.197979	0.185518	0.0257713	0.186071	0.0209345	0.997029	0.97843		3	3	6
A_0151	UDP-N-acetylgalactosamine UDP-N-acetylglucosamine	UDP-N-acetylgalactosamine UDP-GlcNAc	23724461 445675	HMDB0000304 HMDB0000290	606.075	8.75608	0.523003	0.591134	0.586153	0.502389	0.579123	0.580788	0.566763	0.0379793	0.5541	0.0447911	1.02285	0.72821		3	3	6
A_0101	UMP	UMP	6030	HMDB0000288	323.029	10.1034	0.023839	0.0236383	0.0286918	0.0210753	0.0226394	0.023635	0.0253897	0.00286147	0.0224499	0.00129035	1.13095	0.21028		3	3	6
A_0057	Undecanoic acid	Undecanoic acid	8180	HMDB0000947	185.154	8.00077	N.D.	N.D.	N.D.	N.D.	N.D.	N.D.	N.A.	N.A.	N.A.	N.A.	N.A.	N.A.		0	0	0
C_0001	Urea	Urea	1176	HMDB0000294	61.0403	21.1312	0.241616	0.241988	0.184194	0.22766	0.186379	0.192735	0.222599	0.0332606	0.202258	0.0222269	1.10057	0.43494		3	3	6
A_0041	Uric acid	Uric acid	1175	HMDB0000289	167.021	9.30978	0.000549773	0.000872401	0.000478298	0.000771768	0.000582769	0.00057059	0.00063349	0.000209966	0.000641709	0.000112799	0.987193	0.95606		3	3	6
C_0056	Urocanic acid	Urocanic acid	736715	HMDB0000301	139.051	7.88982	N.D.	N.D.	N.D.	N.D.	N.D.	N.D.	N.A.	N.A.	N.A.	N.A.	N.A.	N.A.		0	0	0
A_0140	UTP	UTP	6133	HMDB0000285	482.962	12.954	0.832628	0.875177	0.853233	0.781237	0.844269	0.867062	0.853679	0.0212779	0.830856	0.0444568	1.02747	0.48358		3	3	6
C_0027	Val	Val	1182	HMDB0000883	118.087	9.58718	4.77928	4.69264	4.09018	4.80043	4.52602	4.55296	4.5207	0.375353	4.62647	0.151252	0.977139	0.68543		3	3	6
A_0010	XA0002	XA0002	0		110.985	16.1669	0.0130172	0.0165738	0.0164583	0.0132815	0.0158015	0.0171337	0.0153498	0.00202088	0.0154055	0.00195638	0.99638	0.97425		3	3	6
A_0028	XA0004	XA0004	0		144.03	9.70667	0.00174639	0.00170172	0.00156541	0.00152816	0.00183691	0.00147594	0.00167117	9.42804e-05	0.00161367	0.000195088	1.03563	0.67816		3	3	6
A_0039	XA0012	XA0012	0		166.018	9.73745	0.00198628	0.0017071	0.00188377	0.00166653	0.00185518	0.00163283	0.00185905	0.000141218	0.00171818	0.000119838	1.08199	0.25982		3	3	6
A_0075	XA0027	XA0027	0		227.202	7.65477	0.0022495	N.D.	N.D.	0.00361055	0.00328287	N.D.	0.0022495	N.A.	0.00344671	0.000231703	0.65265	N.A.		1	2	3
A_0079	XA0033	XA0033	0		242.08	7.91435	0.994439	0.95516	0.905141	0.771661	0.796253	0.826186	0.95158	0.0447564	0.798033	0.0273063	1.19241	0.011631	*	3	3	6
A_0113	XA0055	XA0055	0		369	14.685	0.0092528	0.0141415	0.0126515	0.00954486	0.0143089	0.0150582	0.0120153	0.00250568	0.0129706	0.00299037	0.926343	0.69391		3	3	6
A_0133	XA0065	XA0065	0		445.054	7.14856	0.00100994	0.00131668	0.00112483	0.00115611	0.0015437	0.00116416	0.00115048	0.00015497	0.00128799	0.000221486	0.893237	0.43344		3	3	6
C_0036	XC0016	XC0016	0		129.066	8.38855	0.036578	0.0375977	0.0372605	0.0310255	0.0337087	0.0305722	0.0371454	0.000519497	0.0317688	0.00169524	1.16924	0.023603	*	3	3	6
C_0102	XC0061	XC0061	0		218.14	8.90821	0.150361	0.161952	0.173119	0.156901	0.1767	0.170661	0.161811	0.01138	0.168087	0.0101472	0.962657	0.51569		3	3	6
C_0104	XC0065	XC0065	0		221.093	12.6626	0.00178761	0.00221061	0.00187145	0.00202468	0.00230036	0.00220769	0.00195656	0.000223978	0.00217758	0.000140284	0.898502	0.23391		3	3	6
C_0119	XC0089	XC0089	0		255.095	9.11871	N.D.	N.D.	N.D.	N.D.	N.D.	N.D.	N.A.	N.A.	N.A.	N.A.	N.A.	N.A.		0	0	0
C_0134	XC0126	XC0126	0		310.114	14.5744	0.00503641	0.00503493	0.00534845	0.00501641	0.00252769	0.00239025	0.00513993	0.000180586	0.00331145	0.00147814	1.55217	0.16359		3	3	6
C_0136	XC0132	XC0132	0		325.161	8.29101	0.00225861	0.00284808	0.00269757	0.0029833	0.00270704	0.00240086	0.00260142	0.000306275	0.00269707	0.000291348	0.964536	0.71515		3	3	6
C_0140	XC0137	XC0137	0		350.103	13.058	0.00945066	0.0123129	0.0102382	0.00913741	0.0126384	0.0107604	0.0106672	0.00147856	0.0108454	0.00175206	0.983573	0.8996		3	3	6
A_0112	XMP	XMP	73323	HMDB0001554	363.034	12.9738	0.000358426	0.000339267	0.000304783	0.000426625	0.000265809	N.D.	0.000334158	2.7184e-05	0.000346217	0.000113714	0.965171	0.90564		3	2	5
A_0076	Xylulose 5-phosphate	X5P	439190	HMDB0000868	229.011	11.1349	0.000830727	0.00071982	0.000691796	0.000521174	0.00083579	0.000749461	0.000747448	7.34702e-05	0.000702141	0.000162558	1.06453	0.6919		3	3	6
C_0007	β-Ala	b-Ala	239	HMDB0000056	90.0556	6.96561	1.17765	1.26351	1.24431	1.19674	1.2554	1.26473	1.22849	0.0450641	1.23896	0.0368588	0.991552	0.77163		3	3	6
C_0103	β-Ala-Lys	b-Ala-Lys	440638		218.152	6.50649	N.D.	N.D.	0.00138633	N.D.	N.D.	N.D.	0.00138633	N.A.	N.A.	N.A.	1<	N.A.		1	0	1
C_0059	γ-Butyrobetaine	Actinine	134	HMDB0001161	146.118	7.71959	0.0388936	0.0440221	0.0423167	0.041585	0.0438049	0.0421817	0.0417441	0.00261176	0.0425239	0.00114881	0.981664	0.67103		3	3	6
C_0118	γ-Glu-Cys	g-Glu-Cys	123938	HMDB0001049	251.071	12.3698	0.0105197	0.0130346	0.0123024	0.00994012	0.0118981	0.011134	0.0119523	0.00129351	0.0109907	0.000986798	1.08749	0.36759		3	3	6
				Number of detected compounds （by sample）	CE-MS (ionic metabolites)	Cation	120	123	123	120	121	124
						Anion	139	143	142	143	141	137
					LC-MS (lipid-solble metabolites)	Positive	0	0	0	0	0	0
						Negative	0	0	0	0	0	0
					others		0	0	0	0	0	0
					Number of detected [ / 277]		259	266	265	263	262	261
					detection %		0.935018	0.960289	0.956679	0.949458	0.945848	0.942238
				Number of substances detected （by test）	CE-MS (ionic metabolites)	Cation	129
						Anion	148
					LC-MS (lipid-solble metabolites)	Positive	0
						Negative	0
					others		0
					total		277
IDは測定モードの頭文字と通し番号からなり、Cはカチオンモード、Aはアニオンモードを示す。
N.D.: Not Detected. 解析対象であるが、検出限界以下であった。
N.A.: Not Available. 計算対象であるが、データ不足のため計算不可であった。
† 検出ピークのm/zとMTからHMTデータベースに照合し得られた候補化合物を示す。
¶ 2群間の検出平均値の比は、後者を分母として算出している。
|| Welchのt-検定のp-valueとその範囲を示す。 (*<0.05, **<0.01, ***<0.001)
ピーク強度が飽和したGln, Glu, Proに関しては13CのRelative Areaを用いている。
Compound nameでソート（昇順）している。

## Sheet: principal component score
principal component score										PCA
principal component	contribution rate (%)	L1-1	L1-2	L1-3	C-1	C-2	C-3
PC1	41.693	-12.6223	3.83065	8.99839	-14.5712	5.31218	9.05222
PC2	22.804	-7.37516	-6.63598	-7.61541	6.87852	8.66814	6.07988
PC3	12.958	3.80451	6.15236	-9.47122	-5.05839	1.44927	3.12348
PC4	11.924	-6.65083	8.53557	-1.06105	4.14396	0.467145	-5.4348
PC5	10.621	2.32379	-1.5543	0.648211	-3.19257	8.85905	-7.08419

## Sheet: factor loadings
factor loadings
ID	HMT DB †			m/z	MT/RT	factor loadinds
	Compound name	PubChem CID	HMDB ID			PC1	PC2	PC3	PC4	PC5
A_0003	Pyruvic acid	1060	HMDB0000243	87.0091	13.2326	0.0812218	0.00806685	0.0221237	-0.0177626	-0.0836827
A_0004	Isobutyric acid Butyric acid	6590 264	HMDB0001873 HMDB0000039	87.0453	10.1366	-0.0646532	-0.0416034	0.0119538	-0.10985	-0.0119923
A_0005	Lactic acid	612	HMDB0000190,HMDB0001311	89.0245	11.1177	0.0797405	0.0204688	0.00494647	-0.0587955	-0.0649573
A_0006	Isovaleric acid Valeric acid	10430 7991	HMDB0000718 HMDB0000892	101.061	9.48608	-0.0548668	-0.0746038	0.021951	-0.0833381	0.042872
A_0007	3-Hydroxybutyric acid	441	HMDB0000011,HMDB0000357,HMDB0000442	103.04	9.84098	0.0799642	0.0374266	-0.0256043	-0.0636845	0.0229976
A_0009	Glyceric acid	439194	HMDB0000139,HMDB0006372	105.019	10.639	-0.0690995	-0.0817722	0.0212543	-0.00432753	-0.0178279
A_0010	XA0002	0		110.985	16.1669	0.0903178	0.00208747	0.0151777	0.0229059	-0.0330027
A_0011	Fumaric acid	444972	HMDB0000134	115.003	26.1574	0.0921955	0.0147832	0.0109027	-0.00258275	-0.00125252
A_0012	2-Oxoisovaleric acid	49	HMDB0000019	115.04	10.4642	0.0729076	-0.00742418	0.0201551	-0.105528	0.00286597
A_0013	Hexanoic acid	8892	HMDB0000535	115.076	9.31351	0.0597838	0.0276629	0.0392216	-0.119229	-0.0219326
A_0014	N-Acetylglycine	10972	HMDB0000532	116.036	9.84721	-0.0358515	-0.0686414	-0.0236879	0.0620797	0.117548
A_0015	Succinic acid	1110	HMDB0000254	117.019	21.5935	0.0420171	-0.0235241	-0.0905376	-0.0164527	0.124769
A_0016	2-Hydroxyvaleric acid	98009	HMDB0001863	117.056	9.41459	0.0837371	-0.0333372	-0.036501	-0.0119584	-0.047882
A_0017	Isethionic acid	7866	HMDB0003903	124.991	11.9337	-0.0427224	0.0109506	-0.0021491	0.141325	-0.0643419
A_0018	5-Oxoproline	7405	HMDB0000267	128.035	9.79781	-0.0639058	0.0308123	0.031395	-0.111697	0.0266692
A_0019	Citraconic acid	643798	HMDB0000634	129.019	17.3324	0.0352588	0.0359898	-0.0547868	-0.136532	0.0417075
A_0020	4-Methyl-2-oxovaleric acid 3-Methyl-2-oxovaleric acid	70 47	HMDB0000695 HMDB0000491	129.056	9.85942	0.0619712	-0.0311861	0.0100829	-0.0911774	-0.0858465
A_0021	Heptanoic acid	8094	HMDB0000666	129.093	8.88265	0.0720675	0.0434653	-0.0457797	0.0586663	-0.0559022
A_0022	N-Acetyl-β-alanine	76406		130.051	9.30856	0.0477692	-0.0394864	0.124912	-0.0473715	-0.0113552
A_0023	Glutaric acid	743	HMDB0000661	131.035	17.1955	0.0812657	0.00089022	-0.00764868	0.0735126	0.0438835
A_0024	Malic acid	525	HMDB0000156,HMDB0000744	133.014	21.7603	0.0616386	0.0789604	0.0237015	-0.0237308	0.0661206
A_0025	Threonic acid	5460407	HMDB0000943	135.03	9.57483	0.0839919	-0.0493284	0.00892968	-0.00714328	0.0303008
A_0026	Ethanolamine phosphate	1015	HMDB0000224	140.012	8.27243	-0.0888856	-0.00619561	0.0374368	0.0113234	0.0322463
A_0027	Octanoic acid	379	HMDB0000482	143.108	8.59733	0.00912531	0.0621049	-0.0866314	-0.120127	-0.00500063
A_0028	XA0004	0		144.03	9.70667	-0.0072319	-0.0154487	0.0725017	0.0180242	0.162774
A_0029	4-Acetamidobutanoic acid	18189	HMDB0003681	144.067	8.72558	0.0194644	-0.0843678	0.0292377	0.0299736	0.123163
A_0030	2-Oxoglutaric acid	51	HMDB0000208	145.014	21.8508	0.0926856	0.00967796	0.00462222	-0.00430206	-0.00443484
A_0031	2-Hydroxyglutaric acid	43	HMDB0000606,HMDB0000694	147.03	17.3348	0.0890914	0.0193308	0.0377997	-0.0120101	0.011172
A_0032	Tartaric acid	444305	HMDB0000956	149.009	23.1482	-0.0618098	0.0533463	-0.0690379	0.0614655	-0.0531632
A_0033	Cysteinesulfinic acid	1549098	HMDB0000996	152.002	9.9309	-0.0763291	0.0218042	0.0546203	-0.0220027	0.0769133
A_0034	Dihydroorotic acid	439216	HMDB0000528	157.025	9.72144	0.0750374	-0.0205752	0.0546354	0.0676324	0.0469174
A_0035	Pelargonic acid	8158	HMDB0000847	157.124	8.35755	0.0797605	-0.0371508	-0.0598528	-0.0315055	-0.0238479
A_0036	3-Hydroxy-3-methylglutaric acid	1662		161.046	15.8511	0.0466608	-0.107836	0.00736581	0.0189201	-0.00275503
A_0037	Terephthalic acid	7489	HMDB0002428	165.019	17.0525	0.0334326	0.00797416	0.0166563	-0.129635	0.101299
A_0038	Phthalic acid	1017	HMDB0002107	165.02	15.7025	-0.039305	0.0926869	-0.0475551	0.0589763	0.0530713
A_0039	XA0012	0		166.018	9.73745	-0.0151686	-0.0643649	-0.0168134	-0.0750926	0.132352
A_0040	Phosphoenolpyruvic acid	1005	HMDB0000263	166.975	21.6897	-0.0760828	0.00179204	0.049968	0.0465309	0.0760483
A_0041	Uric acid	1175	HMDB0000289	167.021	9.30978	-0.0261616	0.00719974	0.0610266	0.14663	-0.0501119
A_0042	Cysteic acid	72886	HMDB0002757	167.997	11.7979	0.0407443	-0.0127007	-0.100965	0.114227	-0.00647356
A_0043	Dihydroxyacetone phosphate	668	HMDB0001473	168.991	12.9786	0.0708471	0.0618858	0.0584258	-0.027937	0.0319816
A_0044	Glyceraldehyde 3-phosphate	729	HMDB0001112	168.991	11.9528	0.0344478	0.0738793	-0.0205991	-0.122734	0.0135649
A_0045	Glycerol 2-phosphate	2526		171.005	13.0376	0.066731	-0.0616174	-0.0329437	0.0783687	0.0117865
A_0046	Glycerol 3-phosphate	439162	HMDB0000126	171.006	12.4455	0.0878014	-0.0297413	-0.0163801	0.018639	-0.0333402
A_0047	Decanoic acid	2969	HMDB0000511	171.14	8.20205	0.0871428	-0.00590356	-0.0321658	0.0425498	-0.0284728
A_0048	Isovalerylalanine N-Acetylleucine	129285 70912	HMDB0000747 HMDB0011756	172.099	8.25632	0.0435319	-0.0379272	-0.108503	0.0574085	0.0734795
A_0049	cis-Aconitic acid	643757	HMDB0000072	173.009	29.3245	0.0455882	-0.102381	-0.0140474	-0.0345545	-0.0417743
A_0050	N-Acetylasparagine	99715	HMDB0006028	173.057	8.60674	-0.0369638	-0.106217	-0.00373371	-0.0590172	0.0218135
A_0051	N-Acetylaspartic acid	65065	HMDB0000812	174.041	14.9215	0.0624983	0.0898944	0.0296876	0.00935721	0.0115226
A_0052	N-Carbamoylaspartic acid	93072	HMDB0000828	175.036	15.8731	-0.085808	0.0380203	0.0247398	-0.00854603	0.0339734
A_0053	Hippuric acid	464	HMDB0000714	178.05	8.69923	-0.0805676	-0.0303341	0.035848	0.0629732	0.0226631
A_0054	O-Phosphoserine	68841	HMDB0000272	184.002	12.6126	-0.0718778	0.0753037	-0.0227876	0.0192213	0.0220384
A_0055	2-Phosphoglyceric acid	439278	HMDB0003391	184.986	19.872	-0.0770395	0.0346336	0.0176396	0.0762903	0.0346832
A_0056	3-Phosphoglyceric acid	439183	HMDB0000807	184.986	20.3765	-0.0769769	0.0166412	0.0319668	0.0451841	0.0812196
A_0058	N-Acetylglutamine	25561	HMDB0006029	187.073	8.3378	0.0565249	-0.0689574	0.0505881	-0.00397859	0.0899912
A_0059	Azelaic acid	2266	HMDB0000784	187.097	12.4144	-0.0618098	0.0533463	-0.0690379	0.0614655	-0.0531632
A_0061	N-Acetylglutamic acid	70914	HMDB0001138	188.057	13.5162	0.0660602	0.084569	0.0153926	0.00306017	0.0347006
A_0062	Citric acid	311	HMDB0000094	191.019	27.259	0.0539551	-0.101266	-0.0192954	-0.00887372	0.00135896
A_0063	Isocitric acid	1198	HMDB0000193	191.02	30.0138	-0.0306205	-0.0831321	-0.0202529	-0.0292781	-0.118359
A_0064	Quinic acid	6508	HMDB0003072	191.057	8.33903	-0.0273566	-0.0480063	0.0368346	0.141643	-0.0438823
A_0065	Glucuronic acid Galacturonic acid	94715 439215	HMDB0000127 HMDB0002545	193.035	8.32425	0.0633286	0.0575679	0.0728074	-0.0532718	-0.0384435
A_0066	Gluconic acid	10690	HMDB0000625	195.051	8.3773	-0.0410342	-0.100225	0.0282274	-0.0485654	-0.0468287
A_0068	Lauric acid	3893	HMDB0000638	199.171	7.91318	-0.0664956	0.0485143	-0.0817375	0.0436566	-0.0358955
A_0069	N2-Acetylaminoadipic acid	443992		202.072	12.706	0.0431243	0.10033	-0.0352426	-0.0200389	-0.0557752
A_0071	Phosphocreatine	9548602	HMDB0001511	210.029	12.5512	-0.0125349	-0.0623015	0.107057	0.0404195	0.0960322
A_0072	O-Succinylhomoserine	439406		218.068	12.4947	0.087233	0.0214769	0.0125645	-0.0122687	0.0526004
A_0073	Pantothenic acid	6613	HMDB0000210	218.103	7.93909	-0.0298532	-0.0724184	0.0647037	0.0519641	0.105321
A_0074	Myristoleic acid	5281119	HMDB0002000	225.187	7.67103	-0.0295791	0.105651	0.0153717	-0.0667402	-0.0360677
A_0075	XA0027	0		227.202	7.65477	-0.0636783	0.0672209	-0.0159472	0.0053754	0.0895999
A_0076	Xylulose 5-phosphate	439190	HMDB0000868	229.011	11.1349	0.0318828	-0.0215282	0.0941908	-0.0858599	0.0995221
A_0077	Ribose 5-phosphate	439167	HMDB0001548	229.012	10.8618	0.0329894	0.104516	-0.00927541	-0.0726419	-0.0153301
A_0078	Ribulose 5-phosphate	439184	HMDB0000618	229.012	11.2322	0.0696901	0.0761183	0.0283166	-0.028206	0.0247695
A_0079	XA0033	0		242.08	7.91435	-0.00543512	-0.116717	0.0565951	-0.0228992	0.0113247
A_0080	2-Deoxyglucose 6-phosphate	440992		243.028	10.5589	-0.012667	-0.0725981	-0.0132231	0.0875108	-0.115038
A_0081	Ascorbate 2-phosphate	131711663		254.991	13.7592	0.0544189	-0.0282105	0.110942	-0.061827	-0.0367191
A_0082	myo-Inositol 1-phosphate myo-Inositol 3-phosphate	107737 440194	HMDB0000213 HMDB0006814	259.022	10.543	0.0719124	-0.0533692	0.00857118	0.0813897	-0.0069294
A_0083	Glucose 6-phosphate	5958	HMDB0001401	259.023	10.1366	0.0921018	0.00530757	0.0207226	0.00523721	-0.00871126
A_0084	Fructose 6-phosphate	603	HMDB0000124	259.023	10.2351	0.0922245	0.00273528	0.00959988	0.0191076	0.00799476
A_0085	Glucose 1-phosphate	65533	HMDB0001586	259.023	10.41	0.0909841	0.0110582	0.0238462	0.02143	-0.00474095
A_0086	myo-Inositol 2-phosphate	160886		259.023	10.7706	0.005206	-0.105711	0.0764906	-0.0285081	-0.0428924
A_0087	Sulfotyrosine	514186		260.025	8.62938	-0.0209058	0.032788	0.0303406	0.159469	0.0171448
A_0088	2,3-Diphosphoglyceric acid	186004	HMDB0001294	264.952	19.021	0.0882098	0.0203318	0.0195371	0.0242381	0.0378568
A_0089	6-Phosphogluconic acid	91493	HMDB0001316	275.018	15.0551	0.090674	0.0267649	0.0101244	0.00628767	0.0028309
A_0090	Rhein	10168		283.022	9.02254	0.0858471	0.00177793	0.00818794	0.0598434	-0.0308423
A_0091	Sedoheptulose 7-phosphate	165007	HMDB0001068	289.033	9.90701	0.0826452	-0.040391	0.0268903	-0.0476856	0.0154987
A_0092	N-Acetylglucosamine 1-phosphate	440272	HMDB0001367	300.049	9.85327	0.0697089	-0.005939	0.0491057	0.0761199	0.0734327
A_0093	N-Acetylglucosamine 6-phosphate	440996	HMDB0001062	300.049	9.47746	0.0412063	-0.0764065	0.0728907	0.0324527	0.0844145
A_0094	cCMP 2',3'-cCMP	19236 68934	HMDB0011691	304.033	7.85493	0.0350354	-0.0865045	0.0912718	-0.0293482	-0.0444328
A_0095	dUMP	65063	HMDB0001409	307.034	10.2511	-0.0796474	-0.0363052	0.0664337	0.0224423	0.0175446
A_0096	N-Acetylneuraminic acid	439197	HMDB0000230	308.099	7.39075	0.0924999	-0.0104526	-0.00273335	-0.0089769	-0.00827459
A_0097	Ribulose 1,5-diphosphate	123658		308.979	16.3872	-0.0158214	-0.0764562	0.0134615	0.123275	0.0563493
A_0098	dTMP	9700	HMDB0001227	321.05	9.87055	0.0496152	-0.0771273	-0.00670098	0.0347845	0.100707
A_0099	3'-CMP 2'-CMP	66535 101544	HMDB0011692	322.045	10.0738	0.013889	-0.110735	0.0164427	-0.0300413	-0.0745779
A_0100	CMP	6131	HMDB0000095	322.045	9.88778	0.0782345	-0.0284731	-0.0612184	-0.0149251	-0.0583137
A_0101	UMP	6030	HMDB0000288	323.029	10.1034	0.0507773	-0.0820892	-0.0775834	-0.0420889	0.00824226
A_0102	N-Glycolylneuraminic acid	440001	HMDB0000833	324.094	7.37716	0.0587049	-0.0480758	0.0779925	0.00922879	-0.0893446
A_0103	cAMP	6076	HMDB0000058	328.045	7.74398	-0.0737903	0.0492353	0.00444627	0.0384032	0.0757054
A_0104	Phytic acid_divalent	890		328.924	16.7428	0.0917766	-0.00701059	0.0188114	-0.0107417	0.0160951
A_0105	dAMP	12599	HMDB0000905	330.062	9.72515	-0.00475096	0.0216546	-0.000395074	0.155626	-0.0755311
A_0106	5-Aminoimidazole-4-carboxamide ribotide	65110	HMDB0001517	337.055	9.77319	0.0231365	-0.11673	-0.0192295	0.0431726	0.00946067
A_0107	Fructose 1,6-diphosphate	172313	HMDB0001058	338.989	14.9657	0.0704188	0.0556828	0.0597707	0.0391339	0.0422986
A_0109	AMP	6083	HMDB0000045	346.056	9.68818	0.0809672	-0.00334756	-0.0710323	-0.0248684	-0.0371686
A_0110	IMP	8582	HMDB0000175	347.04	9.90628	-0.0654487	-0.0567385	0.0888833	0.0227844	0.00644065
A_0111	GMP	6804	HMDB0001397	362.051	9.48363	0.0862569	0.00132633	-0.0430205	-0.0281647	-0.0403869
A_0112	XMP	73323	HMDB0001554	363.034	12.9738	-0.0616259	-0.0421417	-0.0453294	0.0848141	0.0684582
A_0113	XA0055	0		369	14.685	0.0854538	0.02863	0.048312	0.0243502	-0.00717419
A_0114	NADPH_divalent	5884		371.539	11.6122	-0.0518671	0.0924743	-0.0129159	-0.0440801	0.0518094
A_0115	CoA_divalent	87642		382.551	10.9381	0.087635	0.0390781	0.0153905	-0.00293164	0.0162864
A_0116	dCDP	150855	HMDB0001245	386.018	11.9675	0.0859802	-0.0453158	0.00576983	0.00929957	-0.0205848
A_0117	PRPP	7339	HMDB0000280	388.945	17.2798	0.0910648	0.0056416	0.00194076	-0.0264978	-0.0239915
A_0118	FAD_divalent	643975		391.571	8.1391	0.0680797	0.0518395	0.0799474	0.0432822	-0.0111721
A_0119	dTDP	164628	HMDB0001274	401.016	11.6343	0.0489467	-0.000568133	-0.141231	0.00435733	-0.0150961
A_0120	CDP	6132	HMDB0001546	402.012	11.7917	0.0648268	0.0202509	-0.0819098	0.00947585	-0.091249
A_0121	UDP	6031	HMDB0000295	402.995	12.0278	0.0653611	-0.00242906	-0.0982536	0.0106251	-0.0728188
A_0123	dADP	188966	HMDB0001508	410.029	11.3022	-0.0783646	0.0578277	-0.0168058	-0.0420981	-0.019222
A_0124	P1, P4-Di(adenosine-5') tetraphosphate_divalent	21706		417.016	11.0574	-0.0363364	-0.0675136	-0.05342	0.068965	0.100993
A_0125	Thiamine diphosphate	1132	HMDB0001372	423.031	8.25881	-0.0290107	-0.0605173	0.0488086	-0.132071	0.0182862
A_0126	3-Methylcrotonyl CoA_divalent	9549326		423.57	10.2545	0.0316139	-0.0110414	0.0324153	0.0863174	-0.141983
A_0127	Malonyl CoA_divalent	644066		425.55	12.3324	-0.0399101	-0.0568874	0.0643738	0.00230353	-0.12541
A_0128	Adenosine 5'-phosphosulfate	10238	HMDB0001003	426.013	10.4162	0.0846697	0.0363164	0.0169041	-0.0319551	0.0390083
A_0129	ADP	6022	HMDB0001341	426.023	11.1977	-0.0115067	0.0162131	-0.129642	0.0445197	-0.100873
A_0130	3',5'-ADP	159296	HMDB0000061	426.023	13.7659	0.0504765	0.0575803	-0.0884621	0.0799628	0.0119941
A_0131	Succinyl CoA_divalent Methylmalonyl CoA_divalent	92133 123909		432.559	12.1454	0.0620831	0.0764891	0.00131716	0.0472127	-0.0615949
A_0132	GDP	8977	HMDB0001201	442.018	11.0391	-0.0139333	0.033382	-0.064075	0.0485031	-0.152269
A_0133	XA0065	0		445.054	7.14856	0.0399561	0.0620184	0.0392161	0.0814606	0.100693
A_0134	HMG CoA_divalent	445127		454.572	11.6983	-0.0177357	0.00360365	0.159427	-0.0280517	-0.0288745
A_0135	FMN	643976	HMDB0001520	455.102	8.61973	0.0648411	-0.0349165	0.0900905	-0.0481414	0.0486214
A_0136	Adenylosuccinic acid	447145	HMDB0000536	462.068	14.121	0.0267087	-0.114872	-0.0182747	0.0387315	0.0276835
A_0137	dCTP	65091	HMDB0000998	465.983	12.7895	0.0155145	0.0871699	0.111149	-0.0384255	0.000323015
A_0138	dTTP	64968	HMDB0001342	480.983	12.4639	0.0685513	0.0655327	0.0331593	-0.0152666	0.0686974
A_0139	CTP	6176	HMDB0000082	481.978	12.7072	0.068336	0.0125147	0.110438	0.0197521	0.001993
A_0140	UTP	6133	HMDB0000285	482.962	12.954	0.075839	-0.0454869	0.0748223	-0.00961913	-0.00597436
A_0141	CDP-choline	13804	HMDB0001413	487.102	6.99285	0.0595629	-0.0585253	-0.0617757	0.0379179	0.0802453
A_0142	dATP	15993	HMDB0001532	489.994	12.0904	0.0485949	0.0360249	0.130036	-0.0138911	0.0329638
A_0143	ATP	5957	HMDB0000538	505.989	12.1838	0.073822	0.000125226	0.0952226	0.00587264	-0.0386768
A_0144	GTP	6830	HMDB0001273	521.983	11.831	0.0726008	0.0338629	0.0907762	0.0204737	-0.0176894
A_0145	ADP-ribose	445794	HMDB0001178	558.065	8.79065	0.0672737	0.0735941	-0.0156321	-0.0612391	-0.00933531
A_0146	dTDP-glucose	443210	HMDB0001328	563.07	8.74005	0.0840203	-0.0338426	-0.00952994	0.0526132	0.0245119
A_0147	UDP-glucose UDP-galactose	8629 23724458	HMDB0000286 HMDB0000302	565.048	9.03854	0.0713335	0.055646	0.06153	0.0223274	0.0467789
A_0148	UDP-glucuronic acid	17473	HMDB0000935	579.028	11.3293	0.0844737	0.00589889	0.0382597	0.0605466	0.00153096
A_0149	ADP-glucose GDP-fucose	16500 10918995	HMDB0006557 HMDB0001095	588.076	8.59814	0.0879788	0.0173731	0.033072	0.0366148	-0.0108697
A_0150	GDP-glucose GDP-mannose GDP-galactose	46173703 18396 439695	HMDB0003351 HMDB0001163	604.072	8.56613	0.0907929	0.0125039	0.0287697	0.00843842	-0.0143299
A_0151	UDP-N-acetylgalactosamine UDP-N-acetylglucosamine	23724461 445675	HMDB0000304 HMDB0000290	606.075	8.75608	0.0894137	-0.0198638	0.0275998	0.022641	0.0159526
A_0152	CMP-N-acetylneuraminate	448209	HMDB0001176	613.141	8.41057	0.0899138	-0.0295272	0.0138761	0.00369529	0.0114996
A_0153	NAD+	5893	HMDB0000902	662.102	6.75551	0.089866	-0.0142783	-0.00787762	0.0387186	0.00957707
A_0154	Deamido-NAD+	165491	HMDB0001179	663.087	8.58704	0.000726204	-0.114927	0.0366107	0.0438457	0.0428415
A_0155	NADH	439153	HMDB0001487	664.118	8.42662	-0.0499172	-0.0371133	0.113973	-0.0675704	0.016649
A_0156	3'-Dephospho CoA	444485	HMDB0001373	686.143	8.27173	0.0856881	-0.0151785	0.0405377	-0.0390125	-0.0309694
A_0157	NADP+	5886	HMDB0000217	742.07	9.72515	0.0736146	-0.0520277	0.0572343	0.0349935	-0.0391687
C_0001	Urea	1176	HMDB0000294	61.0403	21.1312	-0.0656392	-0.0500674	0.0773973	0.0539098	-0.0335199
C_0002	Ethanolamine	700	HMDB0000149	62.0605	6.03317	-0.0128877	0.123077	-0.0183101	0.00591897	-0.0191242
C_0003	Aminoacetone	215	HMDB0002134	74.0603	6.53997	-0.0423836	0.0778372	-0.10404	-0.0251843	0.00342477
C_0004	Gly	750	HMDB0000123	76.0399	7.89608	0.0106676	-0.120184	0.0380551	0.0259104	0.00314781
C_0005	Trimethylamine N-oxide	1145	HMDB0000925	76.0758	6.27352	-0.00352137	0.0475767	-0.0372478	0.0623857	0.151724
C_0006	Putrescine	1045	HMDB0001414	89.1076	4.46655	-0.0510863	0.0714264	0.0168496	-0.0783313	0.074545
C_0007	β-Ala	239	HMDB0000056	90.0556	6.96561	0.0860652	0.0218616	0.0276551	0.0494466	-0.0144573
C_0009	Ala	602	HMDB0000161,HMDB0001310	90.056	8.59962	0.0833652	-0.0468145	0.0157996	0.0388145	0.00272221
C_0010	Glycerol	753	HMDB0000131	93.0552	22.1529	0.057563	0.00321898	0.0878172	0.0974336	-0.0299028
C_0011	1-Aminocyclopropane-1-carboxylic acid Homoserinelactone	535 73508		102.056	6.74359	-0.0711442	-0.00908403	-0.00854811	0.102917	-0.0443167
C_0012	3-Aminoisobutyric acid	64956	HMDB0003911	104.071	7.47771	0.0740934	0.019662	-0.0847861	-0.0162812	0.0504135
C_0013	2-Aminoisobutyric acid 2-Aminobutyric acid	6119 6657	HMDB0001906 HMDB0000452	104.071	9.23161	0.00211667	0.0980765	0.0119567	-0.0437182	0.104881
C_0014	GABA	119	HMDB0000112	104.071	7.32961	0.0370658	0.109509	-0.0222212	0.0246496	-0.0395505
C_0016	Choline	305	HMDB0000097	104.108	6.52147	-0.00180236	0.0492656	0.0407652	0.0518231	0.154027
C_0017	Ser	617	HMDB0000187,HMDB0003406	106.051	9.55138	-0.00825688	0.122748	0.0206949	-0.0162168	-0.0235481
C_0018	Diethanolamine	8113	HMDB0004437	106.087	7.28767	-0.0601432	0.0595025	-0.068141	0.0593861	-0.0506435
C_0019	Hypotaurine	107812	HMDB0000965	110.028	17.9183	0.0578715	-0.0772081	-0.00678642	0.046022	0.0749027
C_0022	1-Pyrroline 5-carboxylic acid	440162	HMDB0001301	114.056	10.6479	0.0881229	0.0331301	0.0246943	0.0120364	0.015581
C_0023	Creatinine	588	HMDB0000562	114.067	6.93229	-0.0442245	0.0585422	0.109526	-0.0256325	-0.0598399
C_0024	Pro	614	HMDB0000162,HMDB0003411	117.074	10.3638	0.0841308	0.00872226	0.0280818	0.059121	-0.034001
C_0025	5-Aminovaleric acid	138	HMDB0003355	118.087	7.67764	0.0346261	-0.0515436	0.132838	-0.0155888	0.0421588
C_0026	Betaine	247	HMDB0000043	118.087	10.8455	0.0433156	-0.0534752	0.0261196	0.131549	0.0150119
C_0027	Val	1182	HMDB0000883	118.087	9.58718	-0.0675427	0.0289193	0.102188	0.0274836	-0.0264202
C_0028	Thr	6288	HMDB0000167	120.067	10.0551	-0.000353013	0.0958623	0.0764432	0.0774175	-0.0200192
C_0029	Homoserine	12647	HMDB0000719	120.067	9.66082	-0.0340425	0.0788769	0.105753	0.0404957	-0.0244293
C_0031	Cys	594	HMDB0000574,HMDB0003417	122.028	10.8677	-0.000197675	2.04587e-05	0.0944521	0.0520424	-0.141653
C_0032	Nicotinamide	936	HMDB0001406	123.056	7.03597	0.0294433	-0.08206	-0.0753094	0.0303417	-0.0904215
C_0033	Taurine	1123	HMDB0000251	126.023	22.0957	0.00824756	-0.0144073	-0.0240126	-0.154605	0.0757626
C_0036	XC0016	0		129.066	8.38855	0.0117311	-0.112074	0.00880388	0.0312646	0.0727279
C_0037	1-Aminocyclopentanecarboxylic acid	2901		130.087	9.16989	-0.0315926	-0.064061	0.121867	0.0418618	0.0342606
C_0038	Pipecolic acid	439227	HMDB0000070,HMDB0000716,HMDB0005960	130.088	9.84343	0.0590296	-0.0481446	0.0824654	-0.0724756	0.0337789
C_0039	trans-Glutaconic acid	5280498	HMDB0000620	131.035	23.0509	0.0737405	0.0353318	-0.00499944	0.0940464	-0.00208191
C_0040	N-Acetylputrescine	122356	HMDB0002064	131.119	8.05404	-0.0476826	0.0304688	0.00750055	0.123261	0.0771153
C_0041	Hydroxyproline	5810	HMDB0000725	132.067	11.6039	0.0746728	-0.00578062	-0.0541933	0.0689148	0.0558108
C_0042	cis-4-Hydroxyproline	440014	HMDB0006055	132.067	10.6479	0.085258	0.0252152	0.0211636	0.0511226	-0.0247048
C_0043	Creatine	586	HMDB0000064	132.078	8.46875	0.073727	-0.056354	-0.062013	0.0295663	-0.0126673
C_0044	Ile	791	HMDB0000172	132.103	9.7773	-0.0773924	0.0506417	0.0629197	0.00758036	0.00877708
C_0045	Leu	857	HMDB0000687	132.103	9.88105	-0.0544545	0.0915588	0.0590861	0.00626807	-0.00687581
C_0046	Asn	236	HMDB0000168,HMDB0033780	133.061	10.0317	0.0271186	-0.111713	0.0460127	0.0389627	0.00456886
C_0047	Gly-Gly	11163	HMDB0011733	133.061	7.96268	0.0087883	0.10108	0.01401	0.0862687	-0.0561719
C_0048	Ornithine	389	HMDB0000214,HMDB0003374	133.098	6.48445	0.0632388	0.0777364	-0.0568691	0.00362898	0.0368267
C_0049	Thiaproline	9934		134.028	13.5522	-0.0794619	0.0332096	0.0247182	0.0116478	-0.0770596
C_0050	Asp	424	HMDB0000191,HMDB0006483	134.046	11.111	0.00828348	0.0487736	0.109273	0.111783	0.0041124
C_0051	Adenine	190	HMDB0000034	136.063	7.25806	-0.0308342	-0.0369334	-0.133398	-0.0453207	0.0575518
C_0053	1-Methylnicotinamide	457	HMDB0000699	137.072	6.98539	0.00223674	0.107676	-0.0095564	0.0871805	0.0208118
C_0057	1-Methyl-4-imidazoleacetic acid	75810	HMDB0002820	141.065	7.8591	-0.0187636	-0.0698112	-0.00209476	0.0264941	-0.146121
C_0058	1H-Imidazole-4-propionic acid	10105257		141.065	7.73105	0.0614738	-0.0617387	0.0572568	-0.0306789	0.0769111
C_0059	γ-Butyrobetaine	134	HMDB0001161	146.118	7.71959	0.0626481	0.0358121	0.0087298	0.11664	0.021523
C_0060	Spermidine	1102	HMDB0001257	146.166	4.29391	0.0880116	-0.00662155	0.0363203	0.0408897	0.00155614
C_0061	Lys	866	HMDB0000182,HMDB0003405	147.114	6.53998	-0.0738126	0.045268	0.0184987	0.0832591	0.00180717
C_0062	N-Acetylserine	65249	HMDB0002931	148.061	23.2848	-0.0324254	-0.080514	0.0824642	-0.0640469	-0.0551589
C_0063	Gln	738	HMDB0000641,HMDB0003423	148.08	10.2688	-0.0855235	-0.00713156	0.062054	-0.00499848	-0.0210389
C_0064	Glu	611	HMDB0000148,HMDB0003339	149.065	10.4132	0.0299412	-0.00262361	0.102313	0.106676	0.0700668
C_0065	Met	876	HMDB0000696	150.059	10.2465	0.0382481	0.0306475	-0.0595961	0.0678566	0.12934
C_0067	Octopamine Dopamine	440266 681	HMDB0004825 HMDB0000073	154.087	8.25399	-0.0867841	0.000643797	-0.0201147	0.0565831	-0.0183435
C_0068	His	773	HMDB0000177	156.078	6.93355	-0.0627124	0.0605333	0.0822691	0.0320648	0.03567
C_0069	O-Acetylhomoserine 2-Aminoadipic acid	439389 92136	HMDB0000510	162.077	10.3972	0.00158123	0.0996054	0.0957831	0.0345773	-0.011958
C_0070	Carnitine	85	HMDB0000062	162.114	8.12442	0.0802958	0.0440244	-0.0319427	0.00961015	0.056311
C_0071	5-Hydroxylysine	3032849	HMDB0000450	163.107	6.81148	0.0690031	-0.0561277	-0.0266719	0.0214593	-0.0845604
C_0072	Methionine sulfoxide	158980	HMDB0002005	166.054	11.3828	-0.0646805	-0.02883	0.0790637	-0.0132801	-0.0892102
C_0073	Phe	994	HMDB0000159	166.087	10.6454	-0.0725461	-0.0327844	0.0659983	0.0416028	0.0613632
C_0074	Pyridoxal	1050	HMDB0001545	168.066	8.38483	0.0781466	-0.00979432	-0.0601955	-0.0334393	0.0643072
C_0075	Pyridoxine	1054	HMDB0000239	170.082	8.24781	-0.0884065	-0.00130757	0.0208328	0.0355897	-0.0368024
C_0076	1-Methylhistidine 3-Methylhistidine	92105 64969	HMDB0000001 HMDB0000479	170.094	7.12604	0.0634422	0.0584627	0.0287181	0.0698742	-0.0660648
C_0077	N5-Ethylglutamine	439378		175.109	10.9183	0.0418106	0.0985872	-0.0284382	-0.0653586	0.0218416
C_0078	Arg	6322	HMDB0000517,HMDB0003416	175.12	6.76451	-0.0813253	0.0174636	0.0538808	0.0382625	0.0467684
C_0079	Diethylaminomalonic acid	81272		176.092	8.62191	-0.0105812	0.0695225	0.127709	0.0310976	0.0467817
C_0080	Citrulline	9750	HMDB0000904	176.104	10.5948	0.010923	0.0505102	0.141526	0.00363664	-0.0599326
C_0081	Cys-Gly	439498	HMDB0000078	179.048	8.79995	-0.000400896	0.0227113	0.084391	-0.0363891	-0.150688
C_0082	Gluconolactone	7027	HMDB0000150	179.056	22.9826	-0.0620696	-0.0788328	0.050065	-0.0461546	-0.00858601
C_0083	Galactosamine Glucosamine	24154 439213	HMDB0001514	180.087	8.90132	-0.0397082	0.00657401	0.00433807	0.145097	-0.0636391
C_0084	N-Methylnorsalsolinol	37764	HMDB0001189	180.103	8.50578	0.0531481	0.0296007	0.0411645	-0.122573	-0.0456759
C_0085	Tyr	1153	HMDB0000158	182.082	10.9122	-0.0377758	-0.0307759	0.105759	0.104957	0.0184723
C_0086	Phosphorylcholine	1014	HMDB0001565	184.074	20.5073	-0.0266375	-0.115733	0.0418962	0.00929836	0.0144207
C_0087	N8-Acetylspermidine	123689	HMDB0002189	188.177	6.02552	0.000677761	-0.10753	0.0835619	0.0235756	0.00436438
C_0088	Gly-Leu	0		189.124	9.29057	0.0478456	0.00759102	-0.0852052	-0.00675943	0.126379
C_0089	N-Acetyllysine	92907	HMDB0000446	189.124	9.38103	0.0644466	0.0544299	0.0829974	0.0332512	0.0409808
C_0090	N6-Acetyllysine	92832	HMDB0000206	189.125	10.9908	0.0372252	-0.00955862	-0.0664095	0.0395246	-0.145672
C_0091	Homocitrulline	65072	HMDB0000679	190.119	10.7199	0.00432452	0.0495088	-0.122526	0.0359243	0.0942821
C_0092	Gly-Asp	97363		191.067	9.46003	0.0755859	0.0341591	0.0636007	-0.0455233	-0.042377
C_0093	Tyrosine methyl ester	70652		196.097	8.9067	0.0664566	-0.0524239	0.0669016	-0.0634851	0.0276958
C_0094	DOPA	6047	HMDB0000181,HMDB0000609	198.075	11.0099	0.0383988	0.0471525	0.0426298	-0.0806119	-0.117967
C_0095	SDMA	169148	HMDB0003334	203.15	7.4345	-0.0241569	0.0968109	-0.04822	0.081145	-0.0367053
C_0096	ADMA	123831	HMDB0001539	203.151	7.3025	0.0515835	0.0999377	0.0397932	0.00416969	-0.0122222
C_0097	Spermine	1103	HMDB0001256	203.224	4.23722	0.0876791	-0.0249776	-0.0212373	-0.00230618	0.0437791
C_0098	O-Acetylcarnitine	439756	HMDB0000201	204.124	8.5885	-0.030891	-0.102877	0.0475999	0.0100804	0.0681313
C_0099	Trp	1148	HMDB0000929	205.099	10.4676	-0.0496432	0.00421564	0.130238	-0.0220838	-0.0550976
C_0100	Carboxymethyllysine	123800		205.119	8.80674	0.0778817	0.0488946	-0.0278781	0.0577261	0.0189103
C_0101	Kynurenine	846	HMDB0000684	209.093	9.46003	0.0525483	-0.091281	-0.0646986	-0.00997191	0.00646859
C_0102	XC0061	0		218.14	8.90821	0.0807842	0.045306	-0.0412249	0.00229047	0.043422
C_0103	β-Ala-Lys	440638		218.152	6.50649	0.0381705	-0.0590613	-0.129265	-0.0157381	0.0107941
C_0104	XC0065	0		221.093	12.6626	0.0457051	0.079527	0.071933	0.0721944	0.0068046
C_0105	N-Acetylgalactosamine N-Acetylmannosamine N-Acetylglucosamine	35717 439281 439174	HMDB0000853 HMDB0001129 HMDB0000215	222.098	22.1425	-0.022557	-0.10547	0.011337	0.073833	-0.0428032
C_0106	Cystathionine	834	HMDB0000099	223.076	9.48596	0.0812768	-0.0041058	-0.0515493	0.0639377	0.0138165
C_0107	Carnosine	439224	HMDB0000033	227.116	6.4302	-0.082267	0.0038569	0.00996728	0.00515273	0.085089
C_0108	2'-Deoxycytidine	13711	HMDB0000014	228.1	9.02052	-0.0455697	0.1085	0.0133109	-0.0146748	-0.0102128
C_0109	Butyrylcarnitine	439829	HMDB0002013	232.156	9.16372	-0.00665213	0.0464971	0.0958411	-0.0360402	0.128491
C_0110	Thr-Asp	3280446		235.092	10.2094	-0.0045233	0.113444	-0.0231632	0.070719	0.00291465
C_0111	Ser-Glu	0		235.094	9.95136	-0.0729713	0.043795	-0.014154	-0.0696133	0.0573132
C_0112	7,8-Dihydrobiopterin	119055	HMDB0000038	240.111	10.4148	0.075169	-0.0523757	0.0160029	0.065602	0.027853
C_0116	Ribavirin	37542		245.089	22.2082	-0.0535428	-0.057198	0.0519246	-0.0986487	0.0386962
C_0117	Isovalerylcarnitine	6426851	HMDB0000688	246.17	9.37236	-0.00289454	0.085153	0.0611906	0.00863019	0.117206
C_0118	γ-Glu-Cys	123938	HMDB0001049	251.071	12.3698	0.0704185	-0.0508641	0.0262029	0.0758461	0.0409126
C_0120	Glycerophosphocholine	439285	HMDB0000086	258.111	21.6821	-0.0125708	-0.101071	0.0472055	0.0670732	0.0605594
C_0121	Thiamine	1130	HMDB0000235	265.113	6.26363	-0.0325456	-0.0928571	0.02069	0.096795	-0.0166868
C_0122	Adenosine	60961	HMDB0000050	268.105	9.44891	0.0426726	-0.0974652	-0.00892402	-0.0700092	-0.0290914
C_0123	Inosine	6021	HMDB0000195	269.09	19.3697	0.0912811	-0.00603687	-0.00129434	0.00597165	-0.034082
C_0124	Saccharopine	160556	HMDB0000279	277.141	10.3021	0.00622472	0.12414	0.0228345	0.00868004	0.00539454
C_0125	1-Methyladenosine	27476	HMDB0003331	282.12	9.52543	-0.0591653	0.0198085	0.0159245	0.0224814	-0.136125
C_0126	Guanosine	6802	HMDB0000133	284.1	12.0732	0.0772105	-0.0588517	0.0220613	-0.0154429	-0.0478587
C_0127	His-Glu	7010583		285.121	7.21487	0.0250609	0.0410284	-0.0219367	0.0752288	0.144812
C_0128	Ophthalmic acid	7018721	HMDB0005765	290.135	12.7639	-0.00236859	0.0589103	0.0734853	0.0680583	-0.121362
C_0129	Argininosuccinic acid	16950	HMDB0000052	291.131	9.01562	0.0622932	0.0478101	0.0796083	0.061857	-0.042685
C_0130	5'-Deoxy-5'-methylthioadenosine	439176	HMDB0001173	298.098	9.63407	-0.0555062	0.0114285	-0.0874273	0.100899	0.0293355
C_0131	Arg-Glu	0		304.163	7.1507	-0.0788138	-0.0368407	0.0381783	0.0422071	-0.053983
C_0132	Glutathione (GSSG)_divalent	65359		307.085	11.7397	-0.0862708	-0.0320308	0.0116744	-0.0354961	0.0314706
C_0133	Glutathione (GSH)	124886	HMDB0000125	308.093	12.7762	0.0855652	0.00162765	0.0149451	0.063036	-0.0226029
C_0134	XC0126	0		310.114	14.5744	-0.043064	-0.0929011	-0.0598389	0.0563035	-0.0158763
C_0135	S-Methylglutathione	115260		322.108	12.9134	-0.019261	-0.0991292	-0.0846529	0.0489371	0.00189537
C_0136	XC0132	0		325.161	8.29101	-0.00433344	0.0288476	-0.0634503	0.155705	0.000490518
C_0137	S-Nitrosoglutathione	104858	HMDB0004645	337.083	12.9876	-0.067931	0.0514646	-0.0301098	-0.00781325	0.0949437
C_0138	Thiamine phosphate	1131	HMDB0002666	345.08	10.233	0.0715168	-0.00785006	0.018105	-0.0663756	-0.0918395
C_0139	Gibberellic acid	439551	HMDB0003559	347.151	22.1913	-0.0179301	0.0412245	0.133989	0.0764861	-0.0246538
C_0140	XC0137	0		350.103	13.058	0.061257	0.0184086	0.0783924	0.069454	0.0749621
C_0141	S-Lactoylglutathione	440018	HMDB0001066	380.115	13.3508	0.0298508	-0.0726279	-0.0963397	0.0614392	0.0600442
C_0142	S-Adenosylhomocysteine	439155	HMDB0000939	385.131	8.34656	-0.017796	-0.0876758	-0.0847827	0.0793928	-0.0198988
C_0143	S-Adenosylmethionine	34755	HMDB0001185	399.146	6.76082	0.0541146	0.0604278	0.100267	-0.00122299	0.0488589
C_0144	Cysteine glutathione disulfide	10455148	HMDB0000656	427.095	11.2135	-0.0741813	-0.0221008	0.0740422	-0.0198674	-0.0648705
C_0145	Folic acid	6037	HMDB0000121	442.149	13.4288	-0.00766338	-0.124488	0.0183591	0.00789317	0.00208943
The ID consists of the initial letter of the measurement mode and a serial number. C: cation mode, A: anion mode
† Candidate compounds obtained by matching the m/z and MT of detected peaks to the HMT database are shown.

## Sheet: factor loadings (PC1) 
	【 30 】
	factor loadings Top 30 compounds			metabolic pathways：reffed from "Appendix metabolic pathway Index"	PC1		Number of Samples Detected
					R	p	ALDH1L1	empty	ALL
							3	3	6
	1	A_0030	2-Oxoglutaric acid	central carbon metabolism / Urea cycle and related amino acid metabolism	0.996056	2.33069e-05	3	3	6
	2	A_0096	N-Acetylneuraminic acid	central carbon metabolism	0.99406	5.28291e-05	3	3	6
	3	A_0084	Fructose 6-phosphate	central carbon metabolism	0.991101	0.000118448	3	3	6
	4	A_0011	Fumaric acid	central carbon metabolism / Urea cycle and related amino acid metabolism	0.990789	0.000126885	3	3	6
	5	A_0083	Glucose 6-phosphate	central carbon metabolism	0.989782	0.000156084	3	3	6
	6	A_0104	Phytic acid_divalent	Whole map only	0.986287	0.000280798	3	3	6
	7	C_0123	Inosine	Nucleic acid metabolism	0.980962	0.000540205	2	2	4
	8	A_0117	PRPP	central carbon metabolism / Nucleic acid metabolism	0.978637	0.000679696	3	3	6
	9	A_0085	Glucose 1-phosphate	central carbon metabolism	0.97777	0.000735743	3	3	6
	10	A_0150	GDP-glucose GDP-mannose GDP-galactose		0.975716	0.000877438	3	3	6
	11	A_0089	6-Phosphogluconic acid	central carbon metabolism	0.974437	0.000971818	3	3	6
	12	A_0010	XA0002		0.97061	0.00128297	3	3	6
	13	A_0152	CMP-N-acetylneuraminate	central carbon metabolism	0.966268	0.00168758	3	3	6
	14	A_0153	NAD+	central carbon metabolism / Coenzymes metabolism	0.965755	0.00173904	3	3	6
	15	A_0151	UDP-N-acetylgalactosamine UDP-N-acetylglucosamine		0.960893	0.00226413	3	3	6
	16	A_0031	2-Hydroxyglutaric acid		0.95743	0.00267973	3	3	6
	17	A_0088	2,3-Diphosphoglyceric acid	central carbon metabolism	0.947956	0.00399238	3	3	6
	18	C_0022	1-Pyrroline 5-carboxylic acid	Urea cycle and related amino acid metabolism	0.947022	0.00413566	3	3	6
	19	C_0060	Spermidine	Urea cycle and related amino acid metabolism	0.945825	0.00432286	3	3	6
	20	A_0149	ADP-glucose GDP-fucose		0.945473	0.00437876	3	3	6
	21	A_0046	Glycerol 3-phosphate	central carbon metabolism / Lipid and amino acid metabolism	0.943567	0.0046872	3	3	6
	22	C_0097	Spermine	Urea cycle and related amino acid metabolism	0.942253	0.00490582	3	3	6
	23	A_0115	CoA_divalent	central carbon metabolism / Coenzymes metabolism	0.941779	0.00498592	3	3	6
	24	A_0072	O-Succinylhomoserine		0.937458	0.00574492	3	3	6
	25	A_0047	Decanoic acid		0.936489	0.00592231	3	3	6
	26	A_0111	GMP	Nucleic acid metabolism	0.926968	0.00780566	3	3	6
	27	C_0007	β-Ala	Urea cycle and related amino acid metabolism / Nucleic acid metabolism / Coenzymes metabolism	0.924908	0.00824648	3	3	6
	28	A_0116	dCDP	Nucleic acid metabolism	0.923995	0.0084457	3	3	6
	29	A_0090	Rhein		0.922565	0.00876214	3	3	6
	30	A_0156	3'-Dephospho CoA	Coenzymes metabolism	0.920856	0.00914776	3	2	5
	…	…	…	…	…	…	…	…	…
	factor loadings bottom 30 compounds			metabolic pathways：reffed from "Appendix metabolic pathway Index"	PC1		Number of Samples Detected
					R	p	ALDH1L1	empty	ALL
							3	3	6
	…	…	…	…	…	…	…	…	…
	30	C_0001	Urea	Urea cycle and related amino acid metabolism	-0.705399	0.117401	3	3	6
	29	A_0068	Lauric acid		-0.714602	0.110555	3	3	6
	28	C_0027	Val	Branched-chain and aromatic amino acids metabolism	-0.725854	0.102432	3	3	6
	27	C_0137	S-Nitrosoglutathione		-0.730027	0.0994896	3	3	6
	26	A_0009	Glyceric acid	central carbon metabolism / Lipid and amino acid metabolism	-0.742584	0.0908656	3	3	6
	25	C_0011	1-Aminocyclopropane-1-carboxylic acid Homoserinelactone		-0.764559	0.0766232	3	3	6
	24	A_0054	O-Phosphoserine	Lipid and amino acid metabolism	-0.772442	0.0717821	3	3	6
	23	C_0073	Phe	Branched-chain and aromatic amino acids metabolism	-0.779624	0.0674968	3	3	6
	22	C_0111	Ser-Glu		-0.784193	0.0648336	3	3	6
	21	A_0103	cAMP	Nucleic acid metabolism	-0.792996	0.0598411	3	3	6
	20	C_0061	Lys	Lipid and amino acid metabolism	-0.793235	0.0597081	3	3	6
	19	C_0144	Cysteine glutathione disulfide		-0.797197	0.0575229	3	3	6
	18	A_0040	Phosphoenolpyruvic acid	central carbon metabolism	-0.817632	0.0468546	3	3	6
	17	A_0033	Cysteinesulfinic acid	Lipid and amino acid metabolism	-0.820278	0.0455474	3	3	6
	16	A_0056	3-Phosphoglyceric acid	central carbon metabolism / Lipid and amino acid metabolism	-0.827241	0.0421906	3	3	6
	15	A_0055	2-Phosphoglyceric acid	central carbon metabolism	-0.827913	0.0418729	3	3	6
	14	C_0044	Ile	Branched-chain and aromatic amino acids metabolism	-0.831705	0.0401015	3	3	6
	13	A_0123	dADP	Nucleic acid metabolism	-0.842153	0.0354071	3	3	6
	12	C_0131	Arg-Glu		-0.84698	0.0333311	3	3	6
	11	C_0049	Thiaproline		-0.853946	0.03044	3	3	6
	10	A_0095	dUMP	Nucleic acid metabolism	-0.855938	0.0296357	3	3	6
	9	A_0053	Hippuric acid		-0.865829	0.0257953	3	3	6
	8	C_0078	Arg	central carbon metabolism / Urea cycle and related amino acid metabolism	-0.873971	0.0228242	3	3	6
	7	C_0107	Carnosine	Urea cycle and related amino acid metabolism	-0.884091	0.0193738	3	3	6
	6	C_0063	Gln	Urea cycle and related amino acid metabolism	-0.919087	0.00955555	3	3	6
	5	A_0052	N-Carbamoylaspartic acid	Urea cycle and related amino acid metabolism / Nucleic acid metabolism	-0.922145	0.00885624	3	3	6
	4	C_0132	Glutathione (GSSG)_divalent	Urea cycle and related amino acid metabolism	-0.927118	0.00777418	3	3	6
	3	C_0067	Octopamine Dopamine		-0.932634	0.00665446	3	3	6
	2	C_0075	Pyridoxine	Coenzymes metabolism	-0.95007	0.00367731	3	3	6
	1	A_0026	Ethanolamine phosphate		-0.955219	0.00296316	3	3	6

## Sheet: factor loadings (PC2) 
	【 30 】
	factor loadings Top 30 compounds			metabolic pathways：reffed from "Appendix metabolic pathway Index"	PC2		Number of Samples Detected
					R	p	ALDH1L1	empty	ALL
							3	3	6
	1	C_0124	Saccharopine	Lipid and amino acid metabolism	0.986643	0.000266421	3	3	6
	2	C_0002	Ethanolamine		0.978196	0.000707941	0	3	3
	3	C_0017	Ser	Lipid and amino acid metabolism	0.975579	0.000887311	3	3	6
	4	C_0110	Thr-Asp		0.901636	0.0140375	3	3	6
	5	C_0014	GABA	Urea cycle and related amino acid metabolism	0.870356	0.0241217	3	3	6
	6	C_0108	2'-Deoxycytidine	Nucleic acid metabolism	0.862342	0.0271202	3	3	6
	7	C_0053	1-Methylnicotinamide	Coenzyme metabolism	0.855786	0.0296967	3	3	6
	8	A_0074	Myristoleic acid		0.839694	0.0364874	3	3	6
	9	A_0077	Ribose 5-phosphate	central carbon metabolism / Coenzyme metabolism	0.830677	0.0405782	3	3	6
	10	C_0047	Gly-Gly		0.803368	0.0541949	3	3	6
	11	A_0069	N2-Acetylaminoadipic acid		0.797407	0.0574081	3	3	6
	12	C_0096	ADMA		0.794287	0.0591243	3	3	6
	13	C_0069	O-Acetylhomoserine 2-Aminoadipic acid		0.791646	0.0605946	3	3	6
	14	C_0077	N5-Ethylglutamine		0.783554	0.0652034	3	3	6
	15	C_0013	2-Aminoisobutyric acid 2-Aminobutyric acid		0.779494	0.0675736	3	3	6
	16	C_0095	SDMA		0.769436	0.0736115	3	3	6
	17	C_0028	Thr	Lipid and amino acid metabolism	0.761896	0.0782906	3	3	6
	18	A_0038	Phthalic acid		0.736658	0.094892	0	2	2
	19	A_0114	NADPH_divalent	central carbon metabolism / Coenzyme metabolism	0.734969	0.0960543	3	3	6
	20	C_0045	Leu	Branched-chain and aromatic amino acids metabolism	0.727693	0.101131	3	3	6
	21	A_0051	N-Acetylaspartic acid	Urea cycle and related amino acid metabolism	0.714465	0.110656	3	3	6
	22	A_0137	dCTP	Nucleic acid metabolism	0.692811	0.127054	3	3	6
	23	C_0117	Isovalerylcarnitine		0.676781	0.139823	3	3	6
	24	A_0061	N-Acetylglutamic acid	Urea cycle and related amino acid metabolism	0.672139	0.143618	3	3	6
	25	C_0104	XC0065		0.632066	0.178158	3	3	6
	26	A_0024	Malic acid	central carbon metabolism / Urea cycle and related amino acid metabolism	0.627563	0.182234	3	3	6
	27	C_0029	Homoserine		0.626899	0.182837	2	3	5
	28	C_0003	Aminoacetone		0.618636	0.190425	3	3	6
	29	C_0048	Ornithine	Urea cycle and related amino acid metabolism	0.617835	0.191168	3	3	6
	30	A_0131	Succinyl CoA_divalent Methylmalonyl CoA_divalent		0.607921	0.200452	2	3	5
	…	…	…	…	…	…	…	…	…
	factor loadings bottom 30 compounds			metabolic pathways：reffed from "Appendix metabolic pathway Index"	PC2		Number of Samples Detected
					R	p	ALDH1L1	empty	ALL
							3	3	6
	…	…	…	…	…	…	…	…	…
	30	A_0101	UMP	Nucleic acid metabolism	-0.65243	0.160213	3	3	6
	29	A_0063	Isocitric acid	central carbon metabolism	-0.660718	0.15314	3	2	5
	28	A_0029	4-Acetamidobutanoic acid	Whole map only	-0.67054	0.144936	3	1	4
	27	A_0094	cCMP 2',3'-cCMP		-0.687522	0.131208	3	3	6
	26	C_0142	S-Adenosylhomocysteine	Lipid and amino acid metabolism	-0.696832	0.123934	3	3	6
	25	C_0101	Kynurenine	Branched-chain and aromatic amino acids metabolism	-0.725485	0.102694	3	3	6
	24	C_0121	Thiamine	Coenzyme metabolism	-0.738011	0.0939659	3	3	6
	23	C_0134	XC0126		-0.738361	0.0937274	3	3	6
	22	C_0122	Adenosine	Nucleic acid metabolism	-0.774636	0.0704606	3	3	6
	21	C_0135	S-Methylglutathione		-0.787861	0.0627308	3	3	6
	20	A_0066	Gluconic acid		-0.796569	0.0578668	3	3	6
	19	C_0120	Glycerophosphocholine	Lipid and amino acid metabolism	-0.803293	0.0542346	3	3	6
	18	A_0062	Citric acid	central carbon metabolism	-0.804844	0.0534127	3	3	6
	17	A_0049	cis-Aconitic acid	central carbon metabolism	-0.813708	0.0488243	3	3	6
	16	C_0098	O-Acetylcarnitine	Lipid and amino acid metabolism	-0.817648	0.0468467	3	3	6
	15	C_0105	N-Acetylgalactosamine N-Acetylmannosamine N-Acetylglucosamine		-0.838257	0.0371255	3	3	6
	14	A_0086	myo-Inositol 2-phosphate		-0.840172	0.036276	3	1	4
	13	A_0050	N-Acetylasparagine		-0.844195	0.0345216	3	3	6
	12	C_0087	N8-Acetylspermidine		-0.854629	0.030163	3	3	6
	11	A_0036	3-Hydroxy-3-methylglutaric acid		-0.857064	0.0291859	3	3	6
	10	A_0099	3'-CMP 2'-CMP		-0.880104	0.0207008	3	3	6
	9	C_0046	Asn	Urea cycle and related amino acid metabolism	-0.887872	0.018154	3	3	6
	8	C_0036	XC0016		-0.890747	0.0172523	3	3	6
	7	A_0136	Adenylosuccinic acid	Nucleic acid metabolism	-0.912981	0.011029	3	3	6
	6	A_0154	Deamido-NAD+	Coenzyme metabolism	-0.91342	0.0109196	3	3	6
	5	C_0086	Phosphorylcholine	Lipid and amino acid metabolism	-0.919823	0.00938482	3	3	6
	4	A_0079	XA0033		-0.927645	0.00766349	3	3	6
	3	A_0106	5-Aminoimidazole-4-carboxamide ribotide	Nucleic acid metabolism	-0.927746	0.00764244	3	3	6
	2	C_0004	Gly	Urea cycle and related amino acid metabolism / Lipid and amino acid metabolism	-0.955202	0.00296539	3	3	6
	1	C_0145	Folic acid	Coenzyme metabolism	-0.98941	0.000167618	3	3	6

## Sheet: Rde HeatMap
HCA clastering
Line	ID	HMT DB †			m/z	MT/RT	Standardized Relative Area §
		Compound name	PubChem CID	HMDB ID			L1-1	L1-2	L1-3	C-1	C-2	C-3
1	A_0133	XA0065	0		445.054	7.14856	-1.12032	0.521582	-0.505342	-0.337883	1.73677	-0.294805
2	C_0016	Choline	305	HMDB0000097	104.108	6.52147	-0.17224	0.119908	-0.732637	-0.118059	1.86529	-0.962263
3	C_0065	Met	876	HMDB0000696	150.059	10.2465	-1.08629	-0.0453564	0.687066	-0.176779	1.55999	-0.938636
4	C_0127	His-Glu	7010583		285.121	7.21487	-0.866195	0.105812	0.134875	-0.122565	1.77502	-1.02694
5	C_0005	Trimethylamine N-oxide	1145	HMDB0000925	76.0758	6.27352	-0.51049	-0.261696	-0.00906479	0.341117	1.71299	-1.27285
6	C_0091	Homocitrulline	65072	HMDB0000679	190.119	10.7199	-0.905704	-0.905704	0.845348	0.745184	1.12658	-0.905704
7	C_0117	Isovalerylcarnitine	6426851	HMDB0000688	246.17	9.37236	-0.143718	-0.308204	-1.18725	-0.0200469	1.85379	-0.194566
8	C_0013	2-Aminoisobutyric acid 2-Aminobutyric acid	6119 6657	HMDB0001906 HMDB0000452	104.071	9.23161	-0.170074	-1.10534	-0.726718	0.0672909	1.78744	0.147404
9	C_0109	Butyrylcarnitine	439829	HMDB0002013	232.156	9.16372	0.643953	-0.251723	-1.20016	-0.627606	1.62807	-0.192542
10	A_0044	Glyceraldehyde 3-phosphate	729	HMDB0001112	168.991	11.9528	-0.210247	-1.55373	0.0814727	-0.441477	0.856373	1.2676
11	A_0019	Citraconic acid	643798	HMDB0000634	129.019	17.3324	0.0860588	-1.67104	0.733997	-0.688011	0.725573	0.813422
12	A_0027	Octanoic acid	379	HMDB0000482	143.108	8.59733	-0.115482	-1.92774	0.553883	0.250603	0.36084	0.877895
13	A_0037	Terephthalic acid	7489	HMDB0002428	165.019	17.0525	0.680139	-1.08633	0.28557	-1.37716	1.10771	0.390068
14	C_0033	Taurine	1123	HMDB0000251	126.023	22.0957	1.1151	-1.45793	0.624514	-0.980364	0.48309	0.215589
15	C_0093	Tyrosine methyl ester	70652		196.097	8.9067	0.288916	0.42913	0.448905	-2.01886	0.211271	0.64064
16	C_0038	Pipecolic acid	439227	HMDB0000070,HMDB0000716,HMDB0005960	130.088	9.84343	0.484242	0.381842	0.21556	-2.01661	0.281159	0.653808
17	A_0135	FMN	643976	HMDB0001520	455.102	8.61973	0.214987	0.547871	0.0786999	-1.99542	0.580602	0.573259
18	A_0022	N-Acetyl-β-alanine	76406		130.051	9.30856	0.452161	0.826827	-0.409613	-1.75957	-0.0302096	0.9204
19	A_0081	Ascorbate 2-phosphate	131711663		254.991	13.7592	0.269117	0.607563	-0.304438	-1.68716	-0.148844	1.26376
20	C_0025	5-Aminovaleric acid	138	HMDB0003355	118.087	7.67764	0.650111	1.09336	-0.510165	-1.73023	0.295876	0.201041
21	A_0076	Xylulose 5-phosphate	439190	HMDB0000868	229.011	11.1349	0.916997	-0.0430614	-0.285648	-1.76264	0.960828	0.213521
22	A_0058	N-Acetylglutamine	25561	HMDB0006029	187.073	8.3378	0.223142	0.81153	0.617196	-1.85764	0.571231	-0.365458
23	C_0058	1H-Imidazole-4-propionic acid	10105257		141.065	7.73105	0.279992	0.616041	0.563446	-1.98272	0.541409	-0.0181691
24	A_0093	N-Acetylglucosamine 6-phosphate	440996	HMDB0001062	300.049	9.47746	0.30103	1.25913	0.282578	-1.62971	0.425223	-0.638244
25	A_0029	4-Acetamidobutanoic acid	18189	HMDB0003681	144.067	8.72558	0.574631	0.878714	0.588758	-1.28083	0.519567	-1.28083
26	A_0092	N-Acetylglucosamine 1-phosphate	440272	HMDB0001367	300.049	9.85327	-0.984879	1.14415	0.174238	-1.22399	1.0761	-0.185615
27	A_0034	Dihydroorotic acid	439216	HMDB0000528	157.025	9.72144	-0.928322	1.26447	0.273092	-1.3808	0.746682	0.0248726
28	C_0140	XC0137	0		350.103	13.058	-0.898456	1.07111	-0.356549	-1.11401	1.29513	0.00277704
29	C_0064	Glu	611	HMDB0000148,HMDB0003339	149.065	10.4132	-0.515993	1.56321	-0.747394	-0.753493	0.955149	-0.501477
30	C_0026	Betaine	247	HMDB0000043	118.087	10.8455	-0.893004	1.78099	0.419774	-0.633907	-0.00113193	-0.672724
31	A_0153	NAD+	5893	HMDB0000902	662.102	6.75551	-1.29424	0.70613	0.957121	-1.23794	0.445132	0.423797
32	A_0146	dTDP-glucose	443210	HMDB0001328	563.07	8.74005	-1.14015	0.898784	1.0641	-1.26908	0.380897	0.0654557
33	C_0009	Ala	602	HMDB0000161,HMDB0001310	90.056	8.59962	-0.898708	1.05428	0.917604	-1.46451	0.102202	0.289129
34	A_0046	Glycerol 3-phosphate	439162	HMDB0000126	171.006	12.4455	-1.15267	0.643837	1.13031	-1.21741	-0.10178	0.6977
35	A_0116	dCDP	150855	HMDB0001245	386.018	11.9675	-0.838788	0.776945	1.04092	-1.48947	-0.105718	0.616103
36	A_0047	Decanoic acid	2969	HMDB0000511	171.14	8.20205	-1.52793	0.582535	1.07015	-0.880446	0.132763	0.622931
37	C_0118	γ-Glu-Cys	123938	HMDB0001049	251.071	12.3698	-0.82339	1.35229	0.718874	-1.32481	0.369032	-0.292
38	C_0112	7,8-Dihydrobiopterin	119055	HMDB0000038	240.111	10.4148	-0.873225	1.25062	0.872143	-1.35359	0.2459	-0.141857
39	A_0082	myo-Inositol 1-phosphate myo-Inositol 3-phosphate	107737 440194	HMDB0000213 HMDB0006814	259.022	10.543	-1.03889	1.38784	0.881494	-1.0989	-0.0915456	-0.0399877
40	A_0045	Glycerol 2-phosphate	2526		171.005	13.0376	-1.00702	1.11243	1.30622	-0.942414	-0.0863383	-0.382878
41	A_0025	Threonic acid	5460407	HMDB0000943	135.03	9.57483	-0.54447	0.595955	1.07409	-1.73467	0.296635	0.312459
42	A_0091	Sedoheptulose 7-phosphate	165007	HMDB0001068	289.033	9.90701	-0.289812	0.318945	0.857227	-1.86518	0.24291	0.735907
43	C_0097	Spermine	1103	HMDB0001256	203.224	4.23722	-0.886223	0.283229	1.21115	-1.49129	0.605243	0.27789
44	A_0083	Glucose 6-phosphate	5958	HMDB0001401	259.023	10.1366	-1.17792	0.503324	0.580877	-1.36083	0.490574	0.963971
45	A_0150	GDP-glucose GDP-mannose GDP-galactose	46173703 18396 439695	HMDB0003351 HMDB0001163	604.072	8.56613	-1.2182	0.536122	0.431042	-1.30176	0.509381	1.04342
46	A_0085	Glucose 1-phosphate	65533	HMDB0001586	259.023	10.41	-1.29281	0.612143	0.482834	-1.26636	0.581748	0.882442
47	A_0011	Fumaric acid	444972	HMDB0000134	115.003	26.1574	-1.217	0.302047	0.615699	-1.30356	0.6214	0.981418
48	A_0030	2-Oxoglutaric acid	51	HMDB0000208	145.014	21.8508	-1.20539	0.289434	0.718232	-1.31102	0.541653	0.967087
49	A_0084	Fructose 6-phosphate	603	HMDB0000124	259.023	10.2351	-1.25624	0.544858	0.703028	-1.31991	0.607288	0.72097
50	A_0010	XA0002	0		110.985	16.1669	-1.3267	0.672313	0.60737	-1.17817	0.238203	0.986983
51	C_0123	Inosine	6021	HMDB0000195	269.09	19.3697	-1.23149	0.485708	0.851187	-1.23149	0.131553	0.994539
52	A_0117	PRPP	7339	HMDB0000280	388.945	17.2798	-1.06319	0.134456	0.770656	-1.33114	0.310547	1.17867
53	A_0096	N-Acetylneuraminic acid	439197	HMDB0000230	308.099	7.39075	-1.06039	0.34312	0.942001	-1.41668	0.319311	0.872647
54	A_0151	UDP-N-acetylgalactosamine UDP-N-acetylglucosamine	23724461 445675	HMDB0000304 HMDB0000290	606.075	8.75608	-0.990613	0.81259	0.680764	-1.53621	0.4947	0.538769
55	A_0152	CMP-N-acetylneuraminate	448209	HMDB0001176	613.141	8.41057	-0.862212	0.639409	0.906051	-1.60484	0.345404	0.576191
56	A_0104	Phytic acid_divalent	890		328.924	16.7428	-0.926315	0.397117	0.722894	-1.57657	0.591597	0.791273
57	A_0115	CoA_divalent	87642		382.551	10.9381	-1.27846	0.120729	0.358879	-1.15014	0.969485	0.97951
58	C_0022	1-Pyrroline 5-carboxylic acid	440162	HMDB0001301	114.056	10.6479	-1.30655	0.348165	0.304109	-1.18095	0.934745	0.900473
59	A_0089	6-Phosphogluconic acid	91493	HMDB0001316	275.018	15.0551	-1.33863	0.281287	0.511368	-1.17132	0.756367	0.960925
60	A_0031	2-Hydroxyglutaric acid	43	HMDB0000606,HMDB0000694	147.03	17.3348	-1.01746	0.325679	0.316443	-1.44184	0.788976	1.0282
61	A_0088	2,3-Diphosphoglyceric acid	186004	HMDB0001294	264.952	19.021	-1.26226	0.471224	0.452693	-1.26471	1.01984	0.583219
62	A_0072	O-Succinylhomoserine	439406		218.068	12.4947	-1.00784	0.0824633	0.549514	-1.40568	1.12803	0.65352
63	A_0128	Adenosine 5'-phosphosulfate	10238	HMDB0001003	426.013	10.4162	-0.969078	-0.14604	0.384416	-1.3264	1.11972	0.937375
64	A_0148	UDP-glucuronic acid	17473	HMDB0000935	579.028	11.3293	-1.36332	1.03425	0.289589	-1.13782	0.597167	0.580138
65	C_0060	Spermidine	1102	HMDB0001257	146.166	4.29391	-1.19223	0.951136	0.456014	-1.34722	0.495662	0.636636
66	A_0090	Rhein	10168		283.022	9.02254	-1.53523	0.926162	0.597908	-0.933625	0.238035	0.706747
67	C_0133	Glutathione (GSH)	124886	HMDB0000125	308.093	12.7762	-1.50694	0.982096	0.534471	-0.977806	0.319512	0.648667
68	C_0024	Pro	614	HMDB0000162,HMDB0003411	117.074	10.3638	-1.49163	0.994643	0.339879	-0.95439	0.289623	0.821872
69	C_0007	β-Ala	239	HMDB0000056	90.0556	6.96561	-1.50481	0.799282	0.284199	-0.992523	0.581793	0.832063
70	C_0042	cis-4-Hydroxyproline	440014	HMDB0006055	132.067	10.6479	-1.57902	0.764231	0.304459	-0.885196	0.507166	0.888356
71	A_0149	ADP-glucose GDP-fucose	16500 10918995	HMDB0006557 HMDB0001095	588.076	8.59814	-1.38158	0.754622	0.300236	-1.14331	0.586691	0.883338
72	A_0113	XA0055	0		369	14.685	-1.28459	0.653582	0.0628571	-1.1688	0.71995	1.017
73	C_0041	Hydroxyproline	5810	HMDB0000725	132.067	11.6039	-1.43473	0.492468	1.19229	-0.746299	0.794651	-0.298375
74	C_0106	Cystathionine	834	HMDB0000099	223.076	9.48596	-1.58487	0.545708	1.19198	-0.730936	0.473727	0.104392
75	A_0023	Glutaric acid	743	HMDB0000661	131.035	17.1955	-1.44837	0.817599	0.747369	-0.974789	0.851436	0.00675244
76	C_0059	γ-Butyrobetaine	134	HMDB0001161	146.118	7.71959	-1.74741	1.01818	0.0985178	-0.296042	0.901036	0.0257165
77	C_0039	trans-Glutaconic acid	5280498	HMDB0000620	131.035	23.0509	-1.84069	0.82323	0.340694	-0.409794	0.716227	0.370338
78	A_0140	UTP	6133	HMDB0000285	482.962	12.954	-0.287035	0.979878	0.326506	-1.81721	0.0596002	0.738263
79	A_0157	NADP+	5886	HMDB0000217	742.07	9.72515	-0.651478	1.33894	0.454027	-1.44998	-0.307633	0.616119
80	C_0126	Guanosine	6802	HMDB0000133	284.1	12.0732	-0.465106	0.764606	0.919366	-1.55266	-0.499203	0.832992
81	A_0102	N-Glycolylneuraminic acid	440001	HMDB0000833	324.094	7.37716	-0.358697	1.24139	0.0879769	-1.25712	-0.779042	1.0655
82	A_0121	UDP	6031	HMDB0000295	402.995	12.0278	-1.42078	-0.134124	1.47875	-0.195581	-0.456384	0.728119
83	A_0120	CDP	6132	HMDB0001546	402.012	11.7917	-1.55431	-0.167284	1.1357	-0.0603878	-0.402753	1.04903
84	A_0119	dTDP	164628	HMDB0001274	401.016	11.6343	-1.215	-0.616979	1.76799	0.0635357	-0.0812943	0.081753
85	C_0043	Creatine	586	HMDB0000064	132.078	8.46875	-0.976989	0.546913	1.64034	-0.98527	-0.285116	0.0601224
86	C_0071	5-Hydroxylysine	3032849	HMDB0000450	163.107	6.81148	-0.897721	0.787293	1.22339	-0.897721	-0.897721	0.682486
87	A_0100	CMP	6131	HMDB0000095	322.045	9.88778	-1.04665	0.0752409	1.47867	-0.901832	-0.443512	0.838088
88	A_0016	2-Hydroxyvaleric acid	98009	HMDB0001863	117.056	9.41459	-0.981689	0.289777	1.33474	-1.16151	-0.326821	0.845507
89	A_0035	Pelargonic acid	8158	HMDB0000847	157.124	8.35755	-0.806357	-0.0480211	1.58548	-1.16941	-0.211057	0.649358
90	A_0111	GMP	6804	HMDB0001397	362.051	9.48363	-1.16874	-0.120688	1.17723	-1.0179	0.0364139	1.09368
91	A_0109	AMP	6083	HMDB0000045	346.056	9.68818	-1.18852	-0.25914	1.42912	-0.827893	-0.0427455	0.889176
92	C_0084	N-Methylnorsalsolinol	37764	HMDB0001189	180.103	8.50578	-0.0234805	-0.714814	-0.0366036	-1.14116	0.136669	1.77939
93	A_0013	Hexanoic acid	8892	HMDB0000535	115.076	9.31351	-0.0674019	-0.696852	0.0681084	-1.3033	0.364211	1.63523
94	A_0012	2-Oxoisovaleric acid	49	HMDB0000019	115.04	10.4642	-0.0803185	-0.452642	0.635523	-1.66182	0.328247	1.23101
95	C_0092	Gly-Asp	97363		191.067	9.46003	-0.759734	0.131459	-0.161527	-1.24148	0.39311	1.63818
96	A_0065	Glucuronic acid Galacturonic acid	94715 439215	HMDB0000127 HMDB0002545	193.035	8.32425	-0.681962	-0.086444	-0.526517	-0.993101	0.575478	1.71255
97	A_0003	Pyruvic acid	1060	HMDB0000243	87.0091	13.2326	-1.07685	0.372168	0.424498	-1.04636	-0.216195	1.54275
98	A_0005	Lactic acid	612	HMDB0000190,HMDB0001311	89.0245	11.1177	-0.898557	-0.20083	0.535089	-1.0824	0.0052644	1.64144
99	A_0156	3'-Dephospho CoA	444485	HMDB0001373	686.143	8.27173	-0.627911	0.39351	0.524024	-1.62083	0.0897873	1.24142
100	C_0138	Thiamine phosphate	1131	HMDB0002666	345.08	10.233	-0.547893	0.0136297	0.542738	-1.16952	-0.506514	1.66755
101	A_0020	4-Methyl-2-oxovaleric acid 3-Methyl-2-oxovaleric acid	70 47	HMDB0000695 HMDB0000491	129.056	9.85942	-0.106939	-0.138445	0.740736	-1.27227	-0.729623	1.50655
102	C_0102	XC0061	0		218.14	8.90821	-1.42499	-0.292765	0.79807	-0.786084	1.14786	0.557909
103	C_0070	Carnitine	85	HMDB0000062	162.114	8.12442	-1.39279	-0.186579	0.716111	-0.845554	1.26521	0.443599
104	C_0100	Carboxymethyllysine	123800		205.119	8.80674	-1.78969	0.26569	0.543506	-0.478643	0.991637	0.467504
105	C_0048	Ornithine	389	HMDB0000214,HMDB0003374	133.098	6.48445	-1.52645	-0.649755	0.535694	-0.201618	1.25529	0.58684
106	A_0145	ADP-ribose	445794	HMDB0001178	558.065	8.79065	-1.06579	-0.835041	0.251888	-0.618933	0.86133	1.40655
107	A_0007	3-Hydroxybutyric acid	441	HMDB0000011,HMDB0000357,HMDB0000442	103.04	9.84098	-0.905774	-0.678903	0.759514	-1.11554	0.886083	1.05462
108	A_0131	Succinyl CoA_divalent Methylmalonyl CoA_divalent	92133 123909		432.559	12.1454	-1.79987	0.237066	-0.126344	0.00713933	0.471106	1.21091
109	C_0076	1-Methylhistidine 3-Methylhistidine	92105 64969	HMDB0000001 HMDB0000479	170.094	7.12604	-1.74094	0.730852	-0.263298	-0.167085	0.332769	1.1077
110	A_0021	Heptanoic acid	8094	HMDB0000666	129.093	8.88265	-1.92447	0.293616	0.652592	-0.0979764	0.225416	0.850825
111	A_0069	N2-Acetylaminoadipic acid	443992		202.072	12.706	-1.41469	-0.801773	-0.0571085	0.33505	0.544209	1.39432
112	C_0014	GABA	119	HMDB0000112	104.071	7.32961	-1.61589	-0.449554	-0.341751	0.553984	0.775069	1.07814
113	A_0077	Ribose 5-phosphate	439167	HMDB0001548	229.012	10.8618	-0.77501	-1.22047	-0.344093	0.0330591	0.898021	1.4085
114	C_0077	N5-Ethylglutamine	439378		175.109	10.9183	-0.877591	-1.26084	-0.0217022	-0.127817	1.19842	1.08953
115	C_0143	S-Adenosylmethionine	34755	HMDB0001185	399.146	6.76082	-0.625577	0.336794	-0.889918	-1.0411	1.38885	0.830953
116	A_0142	dATP	15993	HMDB0001532	489.994	12.0904	-0.215357	0.577314	-1.03256	-1.28086	1.04441	0.907056
117	A_0147	UDP-glucose UDP-galactose	8629 23724458	HMDB0000286 HMDB0000302	565.048	9.03854	-1.11649	0.400411	-0.358012	-1.02471	1.3753	0.723499
118	A_0107	Fructose 1,6-diphosphate	172313	HMDB0001058	338.989	14.9657	-1.2341	0.536256	-0.370597	-0.918283	1.33637	0.650347
119	C_0089	N-Acetyllysine	92907	HMDB0000446	189.124	9.38103	-1.02504	0.616428	-0.629393	-0.97754	1.31303	0.702523
120	C_0104	XC0065	0		221.093	12.6626	-1.3541	0.695542	-0.947842	-0.205367	1.1304	0.681361
121	A_0061	N-Acetylglutamic acid	70914	HMDB0001138	188.057	13.5162	-1.33869	-0.241259	-0.176132	-0.556828	1.41513	0.897782
122	A_0051	N-Acetylaspartic acid	65065	HMDB0000812	174.041	14.9215	-1.37437	-0.11252	-0.405835	-0.440514	1.2607	1.07254
123	C_0096	ADMA	123831	HMDB0001539	203.151	7.3025	-1.2929	-0.166177	-0.686134	-0.209198	1.09164	1.26277
124	A_0078	Ribulose 5-phosphate	439184	HMDB0000618	229.012	11.2322	-1.08815	-0.343201	-0.174781	-0.831083	1.27731	1.15991
125	A_0043	Dihydroxyacetone phosphate	668	HMDB0001473	168.991	12.9786	-0.868267	-0.0679924	-0.336766	-1.12006	1.26774	1.12534
126	A_0024	Malic acid	525	HMDB0000156,HMDB0000744	133.014	21.7603	-0.958713	-0.44737	-0.20311	-0.78434	1.6209	0.772628
127	A_0138	dTTP	64968	HMDB0001342	480.983	12.4639	-0.96126	-0.205355	-0.135536	-0.998422	1.58172	0.71885
128	A_0139	CTP	6176	HMDB0000082	481.978	12.7072	-0.661429	1.02367	-0.546038	-1.3928	0.658429	0.918163
129	A_0143	ATP	5957	HMDB0000538	505.989	12.1838	-0.699385	0.978041	-0.269851	-1.40867	0.191348	1.20852
130	A_0144	GTP	6830	HMDB0001273	521.983	11.831	-0.998047	0.814132	-0.497541	-1.14282	0.663608	1.16066
131	A_0118	FAD_divalent	643975		391.571	8.1391	-1.25131	0.795453	-0.592536	-0.8248	0.848113	1.02508
132	C_0129	Argininosuccinic acid	16950	HMDB0000052	291.131	9.01562	-1.34661	1.00546	-0.650844	-0.588903	0.511458	1.06943
133	C_0010	Glycerol	753	HMDB0000131	93.0552	22.1529	-1.13372	1.61755	-0.461041	-0.761604	0.241563	0.497244
134	C_0019	Hypotaurine	107812	HMDB0000965	110.028	17.9183	-0.318895	0.968687	1.17272	-1.38842	0.313404	-0.747492
135	A_0098	dTMP	9700	HMDB0001227	321.05	9.87055	-0.0802502	0.801023	1.12565	-1.39694	0.493719	-0.9432
136	A_0141	CDP-choline	13804	HMDB0001413	487.102	6.99285	-0.620925	0.435395	1.57854	-1.05704	0.448185	-0.784155
137	C_0141	S-Lactoylglutathione	440018	HMDB0001066	380.115	13.3508	-0.47676	0.434679	1.70789	-0.384302	-0.0499619	-1.23154
138	A_0048	Isovalerylalanine N-Acetylleucine	129285 70912	HMDB0000747 HMDB0011756	172.099	8.25632	-0.893615	0.126695	1.69492	-0.343032	0.423018	-1.00798
139	C_0074	Pyridoxal	1050	HMDB0001545	168.066	8.38483	-0.771334	-0.391373	1.42507	-1.24544	0.797071	0.186004
140	C_0012	3-Aminoisobutyric acid	64956	HMDB0003911	104.071	7.47771	-1.17737	-0.585613	1.36997	-0.743916	0.880163	0.256772
141	A_0015	Succinic acid	1110	HMDB0000254	117.019	21.5935	-0.301946	-0.574324	1.51307	-0.782587	0.985731	-0.839941
142	C_0088	Gly-Leu	0		189.124	9.29057	-0.645434	-0.645434	1.26881	-0.645434	1.31292	-0.645434
143	A_0042	Cysteic acid	72886	HMDB0002757	167.997	11.7979	-1.57948	0.604238	1.29422	0.323683	-0.0439648	-0.598692
144	A_0130	3',5'-ADP	159296	HMDB0000061	426.023	13.7659	-1.90229	-0.0691097	0.776484	0.401112	0.78266	0.0111474
145	A_0039	XA0012	0		166.018	9.73745	1.40918	-0.581096	0.678385	-0.870385	0.474565	-1.11065
146	C_0051	Adenine	190	HMDB0000034	136.063	7.25806	0.589231	-1.17003	1.35264	0.498479	-0.188587	-1.08173
147	C_0116	Ribavirin	37542		245.089	22.2082	2.04124	-0.408248	-0.408248	-0.408248	-0.408248	-0.408248
148	A_0006	Isovaleric acid Valeric acid	10430 7991	HMDB0000718 HMDB0000892	101.061	9.48608	1.98016	-0.358029	-0.017262	-0.306949	-0.565451	-0.732472
149	A_0125	Thiamine diphosphate	1132	HMDB0001372	423.031	8.25881	1.91907	-0.564976	-0.110475	-0.846121	-0.507643	0.110142
150	A_0004	Isobutyric acid Butyric acid	6590 264	HMDB0001873 HMDB0000039	87.0453	10.1366	1.87111	-0.817033	-0.269382	0.178506	-0.844305	-0.118893
151	A_0155	NADH	439153	HMDB0001487	664.118	8.42662	1.82549	0.153644	-1.16352	-0.437617	-0.305766	-0.0722264
152	C_0062	N-Acetylserine	65249	HMDB0002931	148.061	23.2848	1.61461	0.456485	-0.427465	-0.587786	-1.26922	0.213375
153	A_0066	Gluconic acid	10690	HMDB0000625	195.051	8.3773	1.57869	0.339821	0.147838	-0.286018	-1.48338	-0.296952
154	A_0009	Glyceric acid	439194	HMDB0000139,HMDB0006372	105.019	10.639	1.54349	0.399479	-0.207324	0.375859	-1.20504	-0.906466
155	C_0082	Gluconolactone	7027	HMDB0000150	179.056	22.9826	1.84235	0.212773	-0.388952	-0.0549275	-1.03813	-0.573119
156	A_0050	N-Acetylasparagine	99715	HMDB0006028	173.057	8.60674	1.67893	0.00263892	0.588395	-0.48733	-0.956798	-0.825839
157	A_0071	Phosphocreatine	9548602	HMDB0001511	210.029	12.5512	0.979338	1.21981	-0.632943	-0.926524	0.418166	-1.05785
158	A_0073	Pantothenic acid	6613	HMDB0000210	218.103	7.93909	1.05622	1.04413	-0.316824	-0.51134	0.264773	-1.53696
159	C_0037	1-Aminocyclopentanecarboxylic acid	2901		130.087	9.16989	1.13607	1.35792	-0.972867	-0.53266	-0.223426	-0.765037
160	C_0085	Tyr	1153	HMDB0000158	182.082	10.9122	0.451029	1.57735	-1.20661	0.179736	-0.10149	-0.900013
161	A_0028	XA0004	0		144.03	9.70667	0.739428	0.421719	-0.54772	-0.812602	1.38319	-1.18401
162	C_0120	Glycerophosphocholine	439285	HMDB0000086	258.111	21.6821	0.778314	1.39136	0.177573	-0.666222	-0.30663	-1.37439
163	A_0154	Deamido-NAD+	165491	HMDB0001179	663.087	8.58704	0.785669	1.29834	0.516251	-0.941381	-0.539271	-1.11961
164	C_0036	XC0016	0		129.066	8.38855	0.673055	0.996646	0.88964	-1.089	-0.237494	-1.23284
165	C_0098	O-Acetylcarnitine	439756	HMDB0000201	204.124	8.5885	1.42102	0.837354	0.0881198	-0.674044	-0.378577	-1.29387
166	C_0004	Gly	750	HMDB0000123	76.0399	7.89608	0.731497	1.2888	0.625362	-1.0773	-0.889962	-0.678394
167	C_0046	Asn	236	HMDB0000168,HMDB0033780	133.061	10.0317	0.408138	1.45376	0.620586	-1.24944	-0.698921	-0.534118
168	C_0087	N8-Acetylspermidine	123689	HMDB0002189	188.177	6.02552	0.955752	1.42471	0.0113649	-1.08845	-0.757704	-0.545678
169	C_0086	Phosphorylcholine	1014	HMDB0001565	184.074	20.5073	1.32084	0.980674	0.244331	-0.627365	-0.951874	-0.966602
170	C_0145	Folic acid	6037	HMDB0000121	442.149	13.4288	1.03706	0.973823	0.698167	-0.81146	-1.07099	-0.8266
171	A_0079	XA0033	0		242.08	7.91435	1.32334	0.888845	0.335553	-1.14097	-0.868941	-0.537825
172	A_0086	myo-Inositol 2-phosphate	160886		259.023	10.7706	1.09486	1.01537	0.129864	-1.17111	-1.17111	0.102125
173	A_0094	cCMP 2',3'-cCMP	19236 68934	HMDB0011691	304.033	7.85493	0.634939	1.08835	0.111912	-1.54698	-0.838783	0.550568
174	A_0049	cis-Aconitic acid	643757	HMDB0000072	173.009	29.3245	0.25895	0.537596	1.33253	-1.30727	-1.05186	0.230064
175	C_0122	Adenosine	60961	HMDB0000050	268.105	9.44891	0.544261	0.202985	1.26617	-1.4443	-0.921518	0.352405
176	A_0099	3'-CMP 2'-CMP	66535 101544	HMDB0011692	322.045	10.0738	0.730432	0.748699	0.796073	-0.933642	-1.53698	0.195419
177	A_0062	Citric acid	311	HMDB0000094	191.019	27.259	0.0545815	0.682115	1.44974	-1.42625	-0.611239	-0.148941
178	A_0036	3-Hydroxy-3-methylglutaric acid	1662		161.046	15.8511	0.102131	1.10543	1.14947	-1.37172	-0.691764	-0.293552
179	A_0136	Adenylosuccinic acid	447145	HMDB0000536	462.068	14.121	0.247281	1.03973	1.26506	-1.01476	-0.616986	-0.920329
180	A_0106	5-Aminoimidazole-4-carboxamide ribotide	65110	HMDB0001517	337.055	9.77319	0.230556	1.09873	1.23959	-0.894079	-0.812812	-0.861984
181	A_0101	UMP	6030	HMDB0000288	323.029	10.1034	-0.0315916	-0.110133	1.86687	-1.11282	-0.500905	-0.111421
182	C_0101	Kynurenine	846	HMDB0000684	209.093	9.46003	-0.154861	0.313813	1.79554	-1.12827	-0.553209	-0.273013
183	C_0103	β-Ala-Lys	440638		218.152	6.50649	-0.408248	-0.408248	2.04124	-0.408248	-0.408248	-0.408248
184	C_0121	Thiamine	1130	HMDB0000235	265.113	6.26363	0.491807	1.47096	0.104806	0.185238	-1.05041	-1.20239
185	C_0105	N-Acetylgalactosamine N-Acetylmannosamine N-Acetylglucosamine	35717 439281 439174	HMDB0000853 HMDB0001129 HMDB0000215	222.098	22.1425	0.515195	1.37997	0.38676	-0.0115305	-1.36233	-0.908067
186	A_0064	Quinic acid	6508	HMDB0003072	191.057	8.33903	-0.204519	1.7176	-0.408182	0.609139	-0.830653	-0.883386
187	A_0097	Ribulose 1,5-diphosphate	123658		308.979	16.3872	0.12586	1.49421	0.218106	-0.0325161	-0.170481	-1.63518
188	C_0135	S-Methylglutathione	115260		322.108	12.9134	0.331081	0.477981	1.33266	0.223743	-1.04462	-1.32085
189	C_0142	S-Adenosylhomocysteine	439155	HMDB0000939	385.131	8.34656	-0.0255753	0.700621	1.21341	0.477622	-1.11659	-1.24949
190	C_0134	XC0126	0		310.114	14.5744	0.589711	0.588634	0.816688	0.575166	-1.23511	-1.33509
191	A_0124	P1, P4-Di(adenosine-5') tetraphosphate_divalent	21706		417.016	11.0574	0.529348	0.411848	0.685417	0.29865	0.0712603	-1.99652
192	A_0014	N-Acetylglycine	10972	HMDB0000532	116.036	9.84721	0.728923	0.519611	0.434806	0.0520452	0.250593	-1.98598
193	A_0112	XMP	73323	HMDB0001554	363.034	12.9738	0.511204	0.382233	0.1501	0.970291	-0.112257	-1.90157
194	C_0032	Nicotinamide	936	HMDB0001406	123.056	7.03597	-0.464869	0.59353	1.51233	-0.198119	-1.45092	0.00804654
195	C_0090	N6-Acetyllysine	92832	HMDB0000206	189.125	10.9908	-1.25341	0.361235	0.900375	0.356618	-1.25341	0.888589
196	A_0080	2-Deoxyglucose 6-phosphate	440992		243.028	10.5589	-0.204342	1.27764	0.396698	0.482002	-1.69399	-0.258006
197	C_0057	1-Methyl-4-imidazoleacetic acid	75810	HMDB0002820	141.065	7.8591	0.227978	0.831759	0.25981	0.380096	-1.98996	0.290318
198	A_0063	Isocitric acid	1198	HMDB0000193	191.02	30.0138	0.842242	0.243823	0.503713	0.233339	-1.97484	0.151721
199	A_0032	Tartaric acid	444305	HMDB0000956	149.009	23.1482	-0.408248	-0.408248	-0.408248	2.04124	-0.408248	-0.408248
200	A_0059	Azelaic acid	2266	HMDB0000784	187.097	12.4144	-0.408248	-0.408248	-0.408248	2.04124	-0.408248	-0.408248
201	C_0018	Diethanolamine	8113	HMDB0004437	106.087	7.28767	-0.45159	-0.458863	-0.444789	2.0381	-0.323382	-0.359481
202	A_0068	Lauric acid	3893	HMDB0000638	199.171	7.91318	-0.203211	-0.651114	-0.263246	2.0116	-0.348773	-0.545251
203	C_0130	5'-Deoxy-5'-methylthioadenosine	439176	HMDB0001173	298.098	9.63407	-0.319186	-0.0107107	0.153501	1.65411	-0.0154803	-1.46223
204	C_0003	Aminoacetone	215	HMDB0002134	74.0603	6.53997	-0.259449	-1.53926	0.0401799	1.56396	0.317349	-0.12278
205	A_0132	GDP	8977	HMDB0001201	442.018	11.0391	-0.990528	-0.0184347	0.0771066	1.44388	-1.20382	0.691794
206	A_0129	ADP	6022	HMDB0001341	426.023	11.1977	-0.998058	-0.412488	0.888235	1.4415	-0.981317	0.0621258
207	A_0087	Sulfotyrosine	514186		260.025	8.62938	-0.883265	1.22351	-0.883265	0.982776	0.443509	-0.883265
208	C_0040	N-Acetylputrescine	122356	HMDB0002064	131.119	8.05404	-0.234898	0.593539	-0.812936	1.13102	0.76243	-1.43915
209	C_0136	XC0132	0		325.161	8.29101	-1.43388	0.729867	0.177379	1.2262	0.212161	-0.911723
210	A_0017	Isethionic acid	7866	HMDB0003903	124.991	11.9337	-0.639131	1.05675	-0.639131	1.49977	-0.639131	-0.639131
211	C_0083	Galactosamine Glucosamine	24154 439213	HMDB0001514	180.087	8.90132	-0.643667	1.16835	-0.643667	1.40632	-0.643667	-0.643667
212	A_0041	Uric acid	1175	HMDB0000289	167.021	9.30978	-0.582362	1.55692	-1.0563	0.889644	-0.36357	-0.444331
213	A_0105	dAMP	12599	HMDB0000905	330.062	9.72515	-1.3118	1.28142	-0.418004	1.10622	-0.43454	-0.223301
214	C_0111	Ser-Glu	0		235.094	9.95136	1.14039	-1.3405	-0.745071	0.964666	0.446694	-0.466176
215	A_0018	5-Oxoproline	7405	HMDB0000267	128.035	9.79781	1.50368	-1.25097	-0.971244	0.436306	0.157191	0.125028
216	C_0006	Putrescine	1045	HMDB0001414	89.1076	4.46655	0.876344	-1.35048	-1.03179	0.58787	0.995981	-0.0779277
217	A_0114	NADPH_divalent	5884		371.539	11.6122	0.337093	-1.34858	-0.968265	1.10911	0.945724	-0.0750828
218	A_0123	dADP	188966	HMDB0001508	410.029	11.3022	0.734033	-1.11678	-0.954157	1.51156	-0.129338	-0.0453135
219	A_0075	XA0027	0		227.202	7.65477	0.41979	-0.881501	-0.881501	1.20713	1.01758	-0.881501
220	C_0137	S-Nitrosoglutathione	104858	HMDB0004645	337.083	12.9876	0.635925	-1.00125	-0.648184	1.16065	0.879066	-1.02621
221	A_0103	cAMP	6076	HMDB0000058	328.045	7.74398	0.505711	-0.37191	-1.07273	1.30883	0.729853	-1.09976
222	A_0054	O-Phosphoserine	68841	HMDB0000272	184.002	12.6126	0.188565	-0.78544	-1.01054	1.68988	0.442108	-0.52458
223	A_0038	Phthalic acid	1017	HMDB0002107	165.02	15.7025	-0.6373	-0.6373	-0.6373	1.52578	1.02342	-0.6373
224	C_0063	Gln	738	HMDB0000641,HMDB0003423	148.08	10.2688	1.35254	0.0915288	-1.31132	0.929682	-0.61492	-0.447503
225	A_0026	Ethanolamine phosphate	1015	HMDB0000224	140.012	8.27243	1.30969	-0.0225198	-1.09833	1.00715	-0.180663	-1.01533
226	C_0132	Glutathione (GSSG)_divalent	65359		307.085	11.7397	1.67879	-0.397986	-0.584879	0.73012	-0.456796	-0.96925
227	A_0040	Phosphoenolpyruvic acid	1005	HMDB0000263	166.975	21.6897	1.00448	0.283048	-1.1716	0.818216	0.379238	-1.31337
228	A_0056	3-Phosphoglyceric acid	439183	HMDB0000807	184.986	20.3765	0.858736	0.0508014	-1.11746	1.00235	0.522298	-1.31673
229	C_0078	Arg	6322	HMDB0000517,HMDB0003416	175.12	6.76451	0.956907	0.157978	-1.38539	1.04182	0.229649	-1.00097
230	C_0107	Carnosine	439224	HMDB0000033	227.116	6.4302	1.21133	-0.36768	-0.814357	0.924537	0.367076	-1.32091
231	A_0052	N-Carbamoylaspartic acid	93072	HMDB0000828	175.036	15.8731	1.03259	-0.554544	-1.2649	1.24282	0.206572	-0.662547
232	A_0033	Cysteinesulfinic acid	1549098	HMDB0000996	152.002	9.9309	1.33551	-0.408389	-1.29701	0.649163	0.533788	-0.813063
233	C_0044	Ile	791	HMDB0000172	132.103	9.7773	0.812737	-0.194355	-1.68034	1.16115	0.200333	-0.299525
234	C_0068	His	773	HMDB0000177	156.078	6.93355	0.527757	0.0824718	-1.81539	0.933018	0.641783	-0.369643
235	C_0027	Val	1182	HMDB0000883	118.087	9.58718	0.783848	0.453708	-1.84214	0.864431	-0.181245	-0.0786069
236	C_0075	Pyridoxine	1054	HMDB0000239	170.082	8.24781	0.882573	0.159174	-1.04449	1.43879	-0.760182	-0.675862
237	C_0067	Octopamine Dopamine	440266 681	HMDB0004825 HMDB0000073	154.087	8.25399	0.595187	0.0510156	-0.667237	1.66376	-0.620657	-1.02207
238	C_0011	1-Aminocyclopropane-1-carboxylic acid Homoserinelactone	535 73508		102.056	6.74359	0.145012	0.682498	-0.627971	1.58538	-0.813588	-0.971328
239	C_0061	Lys	866	HMDB0000182,HMDB0003405	147.114	6.53998	0.118661	0.238518	-1.2713	1.63259	0.0819972	-0.800462
240	A_0055	2-Phosphoglyceric acid	439278	HMDB0003391	184.986	19.872	0.357299	0.180858	-1.18251	1.47697	0.259425	-1.09204
241	C_0073	Phe	994	HMDB0000159	166.087	10.6454	1.27448	0.60543	-1.03258	0.474222	-0.0108535	-1.3107
242	A_0053	Hippuric acid	464	HMDB0000714	178.05	8.69923	1.01089	0.615506	-0.885625	0.972582	-0.408785	-1.30457
243	A_0110	IMP	8582	HMDB0000175	347.04	9.90628	1.44616	0.857114	-1.01868	0.187635	-0.642975	-0.82925
244	A_0095	dUMP	65063	HMDB0001409	307.034	10.2511	1.41735	0.508832	-1.08187	0.611768	-0.475606	-0.980471
245	C_0001	Urea	1176	HMDB0000294	61.0403	21.1312	1.05579	1.06923	-1.02134	0.550958	-0.94228	-0.712364
246	C_0131	Arg-Glu	0		304.163	7.1507	1.00561	0.621621	-0.870012	1.04913	-1.1412	-0.665139
247	C_0072	Methionine sulfoxide	158980	HMDB0002005	166.054	11.3828	1.21086	0.455282	-1.15503	0.574003	-1.27543	0.190326
248	C_0144	Cysteine glutathione disulfide	10455148	HMDB0000656	427.095	11.2135	1.36242	0.249281	-1.22145	0.679126	-1.0623	-0.00707709
249	A_0127	Malonyl CoA_divalent	644066		425.55	12.3324	0.861473	0.83526	-0.619341	0.274534	-1.72176	0.369839
250	C_0049	Thiaproline	9934		134.028	13.5522	0.595568	-0.1535	-1.26436	1.55554	-0.775661	0.0424123
251	C_0125	1-Methyladenosine	27476	HMDB0003331	282.12	9.52543	0.19545	0.143354	-0.946159	1.44556	-1.31495	0.476751
252	C_0099	Trp	1148	HMDB0000929	205.099	10.4676	1.10985	0.480269	-1.72461	0.177951	-0.536851	0.493386
253	A_0134	HMG CoA_divalent	445127		454.572	11.6983	0.923297	0.694442	-1.68596	-0.547288	-0.100831	0.716336
254	C_0023	Creatinine	588	HMDB0000562	114.067	6.93229	0.574571	-0.00982795	-1.89271	0.577883	-0.110844	0.860925
255	C_0045	Leu	857	HMDB0000687	132.103	9.88105	0.179208	-0.388471	-1.75799	1.1723	0.532019	0.262931
256	C_0108	2'-Deoxycytidine	13711	HMDB0000014	228.1	9.02052	-0.100506	-0.922059	-1.35345	1.31479	0.620383	0.440844
257	A_0074	Myristoleic acid	5281119	HMDB0002000	225.187	7.67103	0.0127099	-1.23344	-1.16889	0.918547	0.430241	1.04083
258	C_0017	Ser	617	HMDB0000187,HMDB0003406	106.051	9.55138	-0.669196	-0.820678	-1.20314	0.86793	0.833938	0.991144
259	C_0124	Saccharopine	160556	HMDB0000279	277.141	10.3021	-0.952442	-0.593756	-1.11135	0.66644	1.19407	0.797038
260	C_0002	Ethanolamine	700	HMDB0000149	62.0605	6.03317	-0.89851	-0.89851	-0.89851	1.21258	0.805196	0.677754
261	C_0110	Thr-Asp	3280446		235.092	10.2094	-1.33127	-0.313554	-0.758391	1.24716	0.984611	0.171442
262	C_0053	1-Methylnicotinamide	457	HMDB0000699	137.072	6.98539	-1.39017	-0.0529726	-0.788368	1.05123	1.15648	0.0238107
263	C_0095	SDMA	169148	HMDB0003334	203.15	7.4345	-1.21751	-0.281969	-0.607817	1.71527	0.353693	0.0383325
264	C_0047	Gly-Gly	11163	HMDB0011733	133.061	7.96268	-1.5074	0.272753	-0.951325	1.03319	0.485838	0.666949
265	C_0028	Thr	6288	HMDB0000167	120.067	10.0551	-0.973126	0.524732	-1.55234	0.662582	0.798674	0.539476
266	C_0069	O-Acetylhomoserine 2-Aminoadipic acid	439389 92136	HMDB0000510	162.077	10.3972	-0.647913	0.248093	-1.69593	0.359052	0.920825	0.815872
267	C_0029	Homoserine	12647	HMDB0000719	120.067	9.66082	-0.0757953	0.380425	-1.96742	0.749458	0.458638	0.454696
268	C_0079	Diethylaminomalonic acid	81272		176.092	8.62191	0.00857621	0.476553	-1.83689	-0.034097	1.16047	0.225382
269	C_0139	Gibberellic acid	439551	HMDB0003559	347.151	22.1913	-0.133942	1.17327	-1.84146	0.262722	0.273598	0.265809
270	C_0050	Asp	424	HMDB0000191,HMDB0006483	134.046	11.111	-0.782429	1.3281	-1.44778	0.112137	0.713797	0.0761851
271	A_0137	dCTP	65091	HMDB0000998	465.983	12.7895	-0.159543	-0.163684	-1.53596	-0.348964	0.984012	1.22414
272	C_0080	Citrulline	9750	HMDB0000904	176.104	10.5948	-0.135416	0.701568	-1.66949	-0.321209	0.171715	1.25283
273	C_0128	Ophthalmic acid	7018721	HMDB0005765	290.135	12.7639	-0.859664	0.821657	-1.31682	0.737498	-0.438802	1.05613
274	C_0031	Cys	594	HMDB0000574,HMDB0003417	122.028	10.8677	-0.313608	1.24459	-1.04355	0.193143	-1.09459	1.01401
275	A_0126	3-Methylcrotonyl CoA_divalent	9549326		423.57	10.2545	-1.0983	1.35125	-0.122075	0.110417	-1.0983	0.857012
276	C_0094	DOPA	6047	HMDB0000181,HMDB0000609	198.075	11.0099	-0.408248	-0.408248	-0.408248	-0.408248	-0.408248	2.04124
277	C_0081	Cys-Gly	439498	HMDB0000078	179.048	8.79995	0.0504766	0.29057	-1.03492	0.0654665	-1.03492	1.66332
The ID consists of the initial letter of the measurement mode and a serial number. C: cation mode, A: anion mode
† Candidate compounds obtained by matching the m/z and MT of detected peaks to the HMT database are shown.
§ Standardized value of Relative area of detected peaks. To calculate the distance, eps (2-52) is substituted for ND in the original data.
HeatMap and sample and peak permutations are equivalent.

## Sheet: Quantitative Results
Determination of target metabolic compounds
ID	Metabolite	PubChem CID	HMDB ID	Concentration (pmol/106 cells)										Comparative Analysis
				ALDH1L1			empty			ALDH1L1		empty		ALDH1L1 vs empty
				L1-1	L1-2	L1-3	C-1	C-2	C-3	Mean	S.D.	Mean	S.D.	Ratio ¶	p-value ||
A_0008	2-Hydroxybutyric acid	440864	HMDB0000008	N.D.	N.D.	N.D.	N.D.	N.D.	N.D.	N.A.	N.A.	N.A.	N.A.	N.A.	N.A.
A_0030	2-Oxoglutaric acid	51	HMDB0000208	1397.79	1766.32	1872.04	1371.75	1828.5	1933.39	1678.72	248.964	1711.21	298.626	0.981009	0.89211
A_0012	2-Oxoisovaleric acid	49	HMDB0000019	348.731	339.488	366.501	309.471	358.873	381.284	351.574	13.729	349.876	36.742	1.00485	0.94574
A_0055	2-Phosphoglyceric acid	439278	HMDB0003391	64.4968	62.4825	46.9178	77.2793	63.3794	47.9507	57.9657	9.62061	62.8698	14.6709	0.921996	0.65736
A_0007	3-Hydroxybutyric acid	441	HMDB0000011,HMDB0000357,HMDB0000442	104.513	107.178	124.072	102.05	125.558	127.538	111.921	10.6069	118.382	14.1788	0.945423	0.56428
A_0056	3-Phosphoglyceric acid	439183	HMDB0000807	429.684	365.869	273.595	441.027	403.11	257.856	356.383	78.4755	367.331	96.6852	0.970195	0.88663
A_0089	6-Phosphogluconic acid	91493	HMDB0001316	70.7524	132.572	141.353	77.1375	150.702	158.509	114.892	38.4776	128.783	44.8962	0.892141	0.70538
A_0122	Acetyl CoA_divalent	444493		N.D.	N.D.	N.D.	N.D.	N.D.	N.D.	N.A.	N.A.	N.A.	N.A.	N.A.	N.A.
C_0051	Adenine	190	HMDB0000034	12.8607	10.9257	13.7003	12.7608	12.0052	11.0228	12.4956	1.42289	11.9296	0.871479	1.04744	0.59451
C_0122	Adenosine	60961	HMDB0000050	66.7205	63.6399	73.237	48.7701	53.4892	64.9886	67.8658	4.90001	55.7493	8.34215	1.21734	0.11205
A_0129	ADP	6022	HMDB0001341	942.338	974.416	1045.67	1075.98	943.256	1000.42	987.475	52.8891	1006.55	66.5736	0.981049	0.71835
C_0009	Ala	602	HMDB0000161,HMDB0001310	18081.8	19437.8	19342.9	17688.9	18776.7	18906.5	18954.2	756.995	18457.4	668.676	1.02691	0.44297
A_0109	AMP	6083	HMDB0000045	187.589	215.841	267.162	198.552	222.419	250.749	223.531	40.3402	223.906	26.1302	0.998322	0.98995
C_0054	Anthranilic acid	227	HMDB0001123	N.D.	N.D.	N.D.	N.D.	N.D.	N.D.	N.A.	N.A.	N.A.	N.A.	N.A.	N.A.
C_0078	Arg	6322	HMDB0000517,HMDB0003416	1484.17	1390.35	1209.12	1494.14	1398.77	1254.26	1361.21	139.822	1382.39	120.776	0.984681	0.85252
C_0046	Asn	236	HMDB0000168,HMDB0033780	1649.21	1750.53	1669.8	1488.6	1541.94	1557.91	1689.85	53.5528	1529.48	36.2979	1.10485	0.01673	*
C_0050	Asp	424	HMDB0000191,HMDB0006483	23304.6	24401.9	22958.7	23769.7	24082.5	23751	23555.1	753.473	23867.7	186.225	0.9869	0.55061
A_0143	ATP	5957	HMDB0000538	12416.7	13682.6	12740.8	11881.4	13088.9	13856.5	12946.7	657.568	12942.3	995.667	1.00034	0.99522
C_0026	Betaine	247	HMDB0000043	217.122	257.6	236.994	221.044	230.623	220.456	237.239	20.2404	224.041	5.70754	1.05891	0.3771
C_0030	Betaine aldehyde_+H2O	249		N.D.	N.D.	N.D.	N.D.	N.D.	N.D.	N.A.	N.A.	N.A.	N.A.	N.A.	N.A.
A_0103	cAMP	6076	HMDB0000058	10.5845	9.1497	8.00395	11.8975	10.9509	7.95976	9.24605	1.29297	10.2694	2.05544	0.900349	0.51291
C_0107	Carnosine	439224	HMDB0000033	8.00119	6.31518	5.83823	7.69496	7.09972	5.29736	6.7182	1.1364	6.69735	1.24842	1.00311	0.98396
A_0120	CDP	6132	HMDB0001546	54.8832	65.2562	75.0008	66.0557	63.4952	74.3526	65.0467	10.0604	67.9678	5.67564	0.957022	0.68963
A_0108	cGMP	24316	HMDB0001314	N.D.	N.D.	N.D.	N.D.	N.D.	N.D.	N.A.	N.A.	N.A.	N.A.	N.A.	N.A.
C_0016	Choline	305	HMDB0000097	164.278	165.674	161.6	164.537	174.013	160.503	163.851	2.06998	166.351	6.93508	0.98497	0.60217
A_0049	cis-Aconitic acid	643757	HMDB0000072	121.084	123.657	130.996	106.625	108.983	120.818	125.246	5.14309	112.142	7.6054	1.11685	0.077537
A_0062	Citric acid	311	HMDB0000094	2443.92	2546.53	2672.05	2201.78	2335.05	2410.64	2554.17	114.256	2315.82	105.749	1.10292	0.057233
C_0080	Citrulline	9750	HMDB0000904	169.522	174.98	159.518	168.31	171.525	178.575	168.007	7.84186	172.804	5.25054	0.972241	0.43504
A_0100	CMP	6131	HMDB0000095	38.9464	43.1907	48.5001	39.4943	41.2282	46.0767	43.5458	4.78673	42.2664	3.41179	1.03027	0.72726
A_0115	CoA_divalent	87642		123.859	179.735	189.246	128.983	213.631	214.031	164.28	35.3274	185.548	48.987	0.885376	0.57794
C_0043	Creatine	586	HMDB0000064	726.727	879.889	989.786	725.894	796.265	830.963	865.467	132.121	784.374	53.5342	1.10339	0.40599
C_0023	Creatinine	588	HMDB0000562	82.1585	81.1534	77.9151	82.1642	80.9797	82.651	80.409	2.21748	81.9316	0.859588	0.981416	0.3598
A_0139	CTP	6176	HMDB0000082	1161.84	1252.73	1168.06	1122.39	1233.03	1247.04	1194.21	50.7738	1200.82	68.2807	0.994496	0.89999
C_0031	Cys	594	HMDB0000574,HMDB0003417	56.9825	108.101	33.0358	73.607	31.3616	100.537	66.0398	38.3435	68.5017	34.8689	0.96406	0.93841
C_0114	Cytidine	6175	HMDB0000089	N.D.	N.D.	N.D.	N.D.	N.D.	N.D.	N.A.	N.A.	N.A.	N.A.	N.A.	N.A.
C_0020	Cytosine	597	HMDB0000630	N.D.	N.D.	N.D.	N.D.	N.D.	N.D.	N.A.	N.A.	N.A.	N.A.	N.A.	N.A.
A_0142	dATP	15993	HMDB0001532	47.2699	49.2965	45.1805	44.5457	50.4907	50.1395	47.249	2.05805	48.392	3.33559	0.97638	0.64503
A_0137	dCTP	65091	HMDB0000998	74.8222	74.8043	68.893	74.0062	79.7482	80.7826	72.8399	3.41805	78.179	3.65057	0.931706	0.13843
A_0043	Dihydroxyacetone phosphate	668	HMDB0001473	307.416	414.694	378.664	273.664	593.75	574.661	366.925	54.5937	480.692	179.545	0.763327	0.38895
A_0119	dTDP	164628	HMDB0001274	11.1333	12.41	17.5018	13.8629	13.5537	13.9018	13.6817	3.36929	13.7728	0.190738	0.993387	0.96694
A_0098	dTMP	9700	HMDB0001227	5.72469	6.40081	6.64987	4.71451	6.16505	5.06263	6.25846	0.478735	5.31406	0.757249	1.17772	0.15496
A_0138	dTTP	64968	HMDB0001342	133.203	138.843	139.364	132.925	152.177	145.739	137.136	3.41666	143.614	9.80012	0.954898	0.37353
A_0067	Erythrose 4-phosphate	122357	HMDB0001321	N.D.	N.D.	N.D.	N.D.	N.D.	N.D.	N.A.	N.A.	N.A.	N.A.	N.A.	N.A.
A_0107	Fructose 1,6-diphosphate	172313	HMDB0001058	327.598	422.745	374.007	344.572	465.748	428.877	374.784	47.5784	413.066	62.1161	0.907322	0.4475
A_0084	Fructose 6-phosphate	603	HMDB0000124	252.709	482.878	503.091	244.573	490.856	505.384	412.893	139.091	413.604	146.566	0.99828	0.99543
A_0011	Fumaric acid	444972	HMDB0000134	1783.43	1852.36	1866.6	1779.51	1866.85	1883.19	1834.13	44.4785	1843.18	55.7489	0.995088	0.83725
C_0014	GABA	119	HMDB0000112	436.257	515.996	523.367	584.606	599.721	620.442	491.873	48.3062	601.59	17.9906	0.817622	0.045429	*
A_0132	GDP	8977	HMDB0001201	85.1098	92.7248	93.4733	104.18	83.4389	98.2885	90.4359	4.62777	95.3025	10.6882	0.948936	0.52637
C_0063	Gln	738	HMDB0000641,HMDB0003423	36261.4	33913.8	31302.2	35474.2	32598.6	32910.3	33825.8	2480.78	33661	1577.93	1.00489	0.92814
C_0064	Glu	611	HMDB0000148,HMDB0003339	80381.2	84670.9	79903.8	79891.3	83416.4	80411.2	81652	2625.33	81239.6	1903	1.00508	0.83742
A_0066	Gluconic acid	10690	HMDB0000625	150.28	135.883	133.652	128.61	114.696	128.483	139.938	9.02518	123.93	7.99704	1.12917	0.08395
A_0085	Glucose 1-phosphate	65533	HMDB0001586	206.089	285.751	280.343	207.194	284.48	297.054	257.394	44.5142	262.91	48.6586	0.979022	0.89189
A_0083	Glucose 6-phosphate	5958	HMDB0001401	1019.87	1785.11	1820.41	936.609	1779.31	1994.78	1541.8	452.35	1570.23	559.212	0.98189	0.94883
C_0133	Glutathione (GSH)	124886	HMDB0000125	19911.2	24549	23715	20897.1	23314.4	23927.7	22725	2472.31	22713.1	1602.3	1.00053	0.99478
C_0132	Glutathione (GSSG)_divalent	65359		5412.85	3655.32	3497.16	4610.01	3605.55	3171.88	4188.44	1063.31	3795.81	737.704	1.10344	0.63023
C_0004	Gly	750	HMDB0000123	26212.7	27147	26034.7	23180.1	23494.2	23848.9	26464.8	597.476	23507.7	334.603	1.12579	0.0042128	**
A_0044	Glyceraldehyde 3-phosphate	729	HMDB0001112	93.5532	53.5434	102.241	86.667	125.318	137.565	83.1125	25.9734	116.517	26.5659	0.71331	0.19444
A_0046	Glycerol 3-phosphate	439162	HMDB0000126	655.282	947.394	1026.49	644.756	826.156	956.152	876.39	195.527	809.021	156.404	1.08327	0.66655
A_0002	Glycolic acid	757	HMDB0000115	N.D.	N.D.	N.D.	N.D.	N.D.	N.D.	N.A.	N.A.	N.A.	N.A.	N.A.	N.A.
A_0001	Glyoxylic acid	760	HMDB0000119	N.D.	N.D.	N.D.	N.D.	N.D.	N.D.	N.A.	N.A.	N.A.	N.A.	N.A.	N.A.
A_0111	GMP	6804	HMDB0001397	42.8265	50.4873	59.9745	43.9291	51.6356	59.3637	51.0961	8.59016	51.6428	7.71732	0.989413	0.93862
A_0144	GTP	6830	HMDB0001273	3214.64	3511.15	3296.54	3190.95	3486.52	3567.85	3340.78	153.126	3415.11	198.338	0.978234	0.63609
C_0066	Guanine	764	HMDB0000132	N.D.	N.D.	N.D.	N.D.	N.D.	N.D.	N.A.	N.A.	N.A.	N.A.	N.A.	N.A.
C_0126	Guanosine	6802	HMDB0000133	4.17168	5.72614	5.92177	2.79691	4.12857	5.81259	5.2732	0.958946	4.24602	1.51126	1.24191	0.38584
C_0068	His	773	HMDB0000177	3543.01	3480.66	3214.93	3599.75	3558.98	3417.36	3412.87	174.229	3525.36	95.7299	0.96809	0.39705
C_0029	Homoserine	12647	HMDB0000719	11.2589	13.9744	N.D.	16.1708	14.4399	14.4164	12.6167	1.92009	15.009	1.00621	0.840603	0.29843
C_0041	Hydroxyproline	5810	HMDB0000725	448.821	494.662	511.307	465.196	501.849	475.851	484.93	32.36	480.965	18.8543	1.00824	0.86547
C_0052	Hypoxanthine	790	HMDB0000157	N.D.	N.D.	N.D.	N.D.	N.D.	N.D.	N.A.	N.A.	N.A.	N.A.	N.A.	N.A.
C_0044	Ile	791	HMDB0000172	6439.78	6077.31	5542.49	6565.17	6219.37	6039.46	6019.86	451.392	6274.67	267.183	0.959391	0.45758
A_0110	IMP	8582	HMDB0000175	21.52	20.7356	18.2376	19.8441	18.738	18.4899	20.1644	1.71412	19.024	0.720969	1.05995	0.37418
C_0123	Inosine	6021	HMDB0000195	N.D.	4.59619	5.57442	N.D.	3.64827	5.95811	5.0853	0.69171	4.80319	1.6333	1.05873	0.85132
A_0063	Isocitric acid	1198	HMDB0000193	58.4048	45.9981	51.3862	45.7807	N.D.	44.0886	51.9297	6.22115	44.9347	1.19652	1.15567	0.18602
A_0005	Lactic acid	612	HMDB0000190,HMDB0001311	26250.9	27959	29760.5	25800.8	28463.5	32468.9	27990.1	1755.01	28911.1	3356.47	0.968146	0.70185
C_0045	Leu	857	HMDB0000687	6641.23	6438.38	5949	6996.1	6767.3	6671.15	6342.87	355.862	6811.51	166.926	0.931198	0.13598
C_0061	Lys	866	HMDB0000182,HMDB0003405	3646.88	3677.03	3297.14	4027.8	3637.65	3415.61	3540.35	211.165	3693.69	309.92	0.958486	0.52278
A_0024	Malic acid	525	HMDB0000156,HMDB0000744	7598.64	7747.02	7817.9	7649.24	8347.19	8101.04	7721.19	111.89	8032.49	353.989	0.961245	0.26367
A_0127	Malonyl CoA_divalent	644066		6.24395	6.18059	2.66467	4.82526	N.D.	5.05562	5.02974	2.04845	4.94044	0.16289	1.01808	0.94682
C_0065	Met	876	HMDB0000696	1967.02	2163.57	2301.87	2138.76	2466.71	1994.9	2144.15	168.271	2200.12	241.816	0.974563	0.76051
C_0015	N,N-Dimethylglycine	673	HMDB0000092	N.D.	N.D.	N.D.	N.D.	N.D.	N.D.	N.A.	N.A.	N.A.	N.A.	N.A.	N.A.
A_0153	NAD+	5893	HMDB0000902	2477.72	2831.55	2875.94	2487.67	2785.38	2781.61	2728.4	218.231	2684.89	170.802	1.01621	0.79984
A_0157	NADP+	5886	HMDB0000217	135.051	212.517	178.077	103.974	148.433	184.385	175.215	38.8122	145.597	40.2805	1.20342	0.41105
C_0048	Ornithine	389	HMDB0000214,HMDB0003374	497.405	547.875	616.119	573.673	657.545	619.063	553.8	59.5783	616.76	41.9831	0.897917	0.21672
C_0073	Phe	994	HMDB0000159	6718.83	6568.09	6199.03	6538.52	6429.23	6136.37	6495.31	267.432	6368.04	207.944	1.01999	0.55273
A_0040	Phosphoenolpyruvic acid	1005	HMDB0000263	171.361	148.082	101.144	165.351	151.186	96.5691	140.196	35.7669	137.702	36.3194	1.01811	0.93655
C_0024	Pro	614	HMDB0000162,HMDB0003411	12844	14249.9	13879.6	13147.8	13851.2	14152.2	13657.8	728.727	13717.1	515.476	0.995682	0.91462
A_0117	PRPP	7339	HMDB0000280	1112.32	1379.03	1520.71	1052.65	1418.25	1611.57	1337.35	207.357	1360.82	283.849	0.982754	0.914
C_0006	Putrescine	1045	HMDB0001414	46.1077	37.3391	38.594	44.9717	46.5787	42.35	40.6803	4.74196	44.6335	2.13456	0.911429	0.286
A_0003	Pyruvic acid	1060	HMDB0000243	2030.97	2651	2673.4	2044.01	2399.24	3151.9	2451.79	364.615	2531.72	565.697	0.968429	0.84868
A_0077	Ribose 5-phosphate	439167	HMDB0001548	83.54	71.0381	95.6336	106.218	130.493	144.82	83.4039	12.2983	127.177	19.5132	0.655809	0.038952	*
A_0078	Ribulose 5-phosphate	439184	HMDB0000618	117.194	143.848	149.874	126.392	201.829	197.629	136.972	17.3912	175.283	42.3934	0.781432	0.25454
C_0143	S-Adenosylmethionine	34755	HMDB0001185	327.994	345.236	323.259	320.55	364.084	354.089	332.163	11.5664	346.241	22.8034	0.95934	0.41136
C_0008	Sarcosine	1088	HMDB0000271	N.D.	N.D.	N.D.	N.D.	N.D.	N.D.	N.A.	N.A.	N.A.	N.A.	N.A.	N.A.
A_0091	Sedoheptulose 7-phosphate	165007	HMDB0001068	104.571	144.979	180.71	N.D.	139.932	172.657	143.42	38.0935	156.294	23.1397	0.917627	0.6707
C_0017	Ser	617	HMDB0000187,HMDB0003406	6176.36	5933.44	5320.14	8641.26	8586.75	8838.84	5809.98	441.259	8688.95	132.641	0.668663	0.0046012	**
C_0060	Spermidine	1102	HMDB0001257	67.7336	91.3982	85.9316	66.0224	86.3694	87.9259	81.6878	12.3899	80.1059	12.2215	1.01975	0.88252
C_0097	Spermine	1103	HMDB0001256	137.652	175.195	204.984	118.227	185.532	175.023	172.61	33.7404	159.594	36.2082	1.08156	0.67248
A_0015	Succinic acid	1110	HMDB0000254	517.425	509.808	568.179	503.984	553.433	502.381	531.804	31.731	519.933	29.0231	1.02283	0.65769
C_0028	Thr	6288	HMDB0000167	19060.4	19924	18726.4	20003.4	20081.9	19932.5	19236.9	617.984	20005.9	74.7519	0.96156	0.16211
C_0113	Thymidine	5789	HMDB0000273	N.D.	N.D.	N.D.	N.D.	N.D.	N.D.	N.A.	N.A.	N.A.	N.A.	N.A.	N.A.
C_0035	Thymine	1135	HMDB0000262	N.D.	N.D.	N.D.	N.D.	N.D.	N.D.	N.A.	N.A.	N.A.	N.A.	N.A.	N.A.
C_0099	Trp	1148	HMDB0000929	609.286	585.213	500.905	573.653	546.321	585.714	565.135	56.9117	568.563	20.1838	0.99397	0.92902
C_0085	Tyr	1153	HMDB0000158	6495.45	6750.94	6119.45	6433.91	6370.12	6188.99	6455.28	317.657	6331.01	127.059	1.01963	0.57972
C_0055	Tyramine	5610	HMDB0000306	N.D.	N.D.	N.D.	N.D.	N.D.	N.D.	N.A.	N.A.	N.A.	N.A.	N.A.	N.A.
A_0121	UDP	6031	HMDB0000295	290.007	337.417	396.848	335.153	325.543	369.189	341.424	53.5329	343.295	22.9339	0.994551	0.95947
A_0101	UMP	6030	HMDB0000288	171.981	170.533	206.99	152.042	163.326	170.509	183.168	20.6434	161.959	9.3089	1.13095	0.21028
C_0021	Uracil	1174	HMDB0000300	N.D.	N.D.	N.D.	N.D.	N.D.	N.D.	N.A.	N.A.	N.A.	N.A.	N.A.	N.A.
C_0115	Uridine	6029	HMDB0000296	N.D.	N.D.	N.D.	N.D.	N.D.	N.D.	N.A.	N.A.	N.A.	N.A.	N.A.	N.A.
A_0140	UTP	6133	HMDB0000285	4113.02	4323.21	4214.81	3859.16	4170.53	4283.12	4217.01	105.109	4104.27	219.608	1.02747	0.48358
C_0027	Val	1182	HMDB0000883	7746.28	7605.86	6629.38	7780.55	7335.8	7379.45	7327.17	608.374	7498.6	245.151	0.977139	0.68543
C_0007	β-Ala	239	HMDB0000056	3834.81	4114.4	4051.89	3896.97	4088	4118.37	4000.37	146.744	4034.45	120.024	0.991552	0.77163
The ID consists of the initial letter of the measurement mode and a serial number. C: cation mode, A: anion mode
N.D.: Not Detected.
N.A.: Not Available.
† Candidate compounds obtained by matching the m/z and MT of detected peaks to the HMT database are shown.
¶ The ratio of detection means between the two groups is calculated with the latter as the denominator.
|| The p-values of Welch's t-test and their ranges are shown. (*<0.05, **<0.01, ***<0.001)
For Gln, Glu, and Pro, where the peak intensities were saturated, the 13C Relative Area was used.

[truncated: 3 more sheets: Appendix metabolic pathwayIndex, Metabolic Pathway Classificatio, HMDB_Physical Properties Classi]
